# Supplementary material for: Epigenome-wide association study of whole blood gene expression in Framingham Heart Study participants provides molecular insight into the potential role of CHRNA5 in cigarette smoking-related lung diseases
Source: Clin Epigenetics. 2021 Mar 22;13:60. doi: 10.1186/s13148-021-01041-5 (PMC7986283; doi:10.1186/s13148-021-01041-5)
Supplement: Supplementary file 2 — Additional file 2. Supplemental Tables. [file 13148_2021_1041_MOESM2_ESM.xlsx]

## Sheet: Table S1
Table S1.Clinical characteristics of study participants
	FHS-offspring	FHS-Third Generation	KORA F4	BLSA	InCHIANTI
N	2648	1522	707	150	500
	Mean (SD)	Mean (SD)	Mean (SD)	Mean (SD)	Mean (SD)
Age (year )	66.37 (8.92)	45.37 (7.85)	68.95 (4.41)	69.71 (12.28)	62.75 (15.72)
Sex (women, %)	54	52	49.6	44.7	54.8
Current Smoker (n)	274	166	54	6	94
Body mass index (kg/m-2)	28.26 (5.34)	27.74 (5.72)	28.87 (4.53)	27.58 (4.75)	27.15 (3.89)
Systolic blood pressure (mm Hg)	128.59 (17.20)	115.16 (14.04)	128.66 (19.62)	135.01 (15.35)	140.97 (20.94)
Diastolic blood pressure (mm Hg)	73.43 (10.05)	74.25 (9.42)	74.76 (9.89)	70.06 (9.73)	81.75 (9.35)
High density lipoprotein (mg/dL)	57.28 (18.02)	59.07 (16.77)	55.63 (13.97)	56.24 (16.34)	56.13 (14.4)
Total cholesterol (mg/dL)	185.69 (37.22)	184.93 (31.62)	223.13 (40.45)	186.31 (38.05)	216.82 (40.28)
Triglycerides (mg/dL)	118.86 (69.97)	107.20 (58.42)	133.96 (77.33)	115.63 (70.36)	124.77 (87.7)
Alcohol drinking (g/day)	10.27 (15.29)	10.78 (15.15)	14.49 (18.41)	12.95 (24.25)	15.78 (21.09)

## Sheet: Table S2
Table S2. Significant cis CpG-transcript pairs in FHS
CpG	Affy-TranscriptID	R-squared	T value	log10P	CpG-chromosome	CpG-position	transcript-chromosome	transcript-start	transcript-end	GeneSymbol
cg09382842	2948887	0.767233	110.06	-1165.1	6	31237405	6	31190697	31207016
cg11574174	2948887	0.752156	105.607	-1115.01	6	31237034	6	31190697	31207016
cg11917734	2948887	0.729816	99.6335	-1046.14	6	31237029	6	31190697	31207016
cg01521131	2948887	0.72785	99.1391	-1040.35	6	31237664	6	31190697	31207016
cg01341801	4048241	0.696965	91.9364	-954.559	6	32489203	6	32485162	32498080	HLA-DRB5|HLA-DRB1|LOC100507714|LOC100507709
cg03216697	2948887	0.690643	-90.5785	-938.08	6	31239295	6	31190697	31207016
cg25140213	4048241	0.671173	86.6088	-889.366	6	32522683	6	32485162	32498080	HLA-DRB5|HLA-DRB1|LOC100507714|LOC100507709
cg19774683	4048241	0.667471	85.8875	-880.431	6	32522400	6	32485162	32498080	HLA-DRB5|HLA-DRB1|LOC100507714|LOC100507709
cg11867651	2948887	0.666275	85.6566	-877.566	6	31237722	6	31190697	31207016
cg09556042	2948887	0.665276	85.4646	-875.18	6	31237013	6	31190697	31207016
cg11752699	4048241	0.654706	83.4751	-850.366	6	32526669	6	32485162	32498080	HLA-DRB5|HLA-DRB1|LOC100507714|LOC100507709
cg11404906	4048241	0.627449	-78.6728	-789.725	6	32551749	6	32485162	32498080	HLA-DRB5|HLA-DRB1|LOC100507714|LOC100507709
cg17369694	4048241	0.624606	78.1967	-783.659	6	32485396	6	32485162	32498080	HLA-DRB5|HLA-DRB1|LOC100507714|LOC100507709
cg14645244	4048241	0.622955	-77.9221	-780.156	6	32552205	6	32485162	32498080	HLA-DRB5|HLA-DRB1|LOC100507714|LOC100507709
cg13910785	4048241	0.622753	77.8886	-779.729	6	32549849	6	32485162	32498080	HLA-DRB5|HLA-DRB1|LOC100507714|LOC100507709
cg27362989	4048241	0.614986	76.6167	-763.462	6	32492198	6	32485162	32498080	HLA-DRB5|HLA-DRB1|LOC100507714|LOC100507709
cg26590106	4048241	0.610591	75.9103	-754.403	6	32548321	6	32485162	32498080	HLA-DRB5|HLA-DRB1|LOC100507714|LOC100507709
cg04422742	4048241	0.600432	74.313	-733.847	6	32527793	6	32485162	32498080	HLA-DRB5|HLA-DRB1|LOC100507714|LOC100507709
cg17416722	4048241	0.593555	73.2586	-720.227	6	32554385	6	32485162	32498080	HLA-DRB5|HLA-DRB1|LOC100507714|LOC100507709
cg22717478	3449008	0.565621	-69.1763	-667.174	12	29542598	12	29542212	29650619	LOC647979|OVCH1
cg10104420	4048241	0.563755	-68.9142	-663.751	6	32526414	6	32485162	32498080	HLA-DRB5|HLA-DRB1|LOC100507714|LOC100507709
cg01341801	4048265	0.556991	67.9746	-651.471	6	32489203	6	32520500	32557601	HLA-DRB1|HLA-DRB6|LOC100507714|LOC100507709
cg08845336	4048241	0.546481	-66.5454	-632.755	6	32551891	6	32485162	32498080	HLA-DRB5|HLA-DRB1|LOC100507714|LOC100507709
cg12015991	4048241	0.543991	66.2121	-628.384	6	32490043	6	32485162	32498080	HLA-DRB5|HLA-DRB1|LOC100507714|LOC100507709
cg26981746	4048241	0.536966	65.2823	-616.182	6	32490012	6	32485162	32498080	HLA-DRB5|HLA-DRB1|LOC100507714|LOC100507709
cg17096289	2948887	0.53607	-65.1648	-614.639	6	31238788	6	31190697	31207016
cg25140213	4048265	0.533456	64.8233	-610.154	6	32522683	6	32520500	32557601	HLA-DRB1|HLA-DRB6|LOC100507714|LOC100507709
cg11752699	4048265	0.532598	64.7117	-608.687	6	32526669	6	32520500	32557601	HLA-DRB1|HLA-DRB6|LOC100507714|LOC100507709
cg19774683	4048265	0.531012	64.5059	-605.983	6	32522400	6	32520500	32557601	HLA-DRB1|HLA-DRB6|LOC100507714|LOC100507709
cg22627029	4048241	0.52764	64.0709	-600.264	6	32520615	6	32485162	32498080	HLA-DRB5|HLA-DRB1|LOC100507714|LOC100507709
cg09139047	4048241	0.524653	-63.6883	-595.234	6	32552042	6	32485162	32498080	HLA-DRB5|HLA-DRB1|LOC100507714|LOC100507709
cg11404906	4048265	0.52055	-63.1667	-588.373	6	32551749	6	32520500	32557601	HLA-DRB1|HLA-DRB6|LOC100507714|LOC100507709
cg14645244	4048265	0.520336	-63.1396	-588.016	6	32552205	6	32520500	32557601	HLA-DRB1|HLA-DRB6|LOC100507714|LOC100507709
cg26590106	4048265	0.507197	61.5007	-566.446	6	32548321	6	32520500	32557601	HLA-DRB1|HLA-DRB6|LOC100507714|LOC100507709
cg13910785	4048265	0.507062	61.4841	-566.227	6	32549849	6	32520500	32557601	HLA-DRB1|HLA-DRB6|LOC100507714|LOC100507709
cg17369694	4048265	0.506426	61.406	-565.199	6	32485396	6	32520500	32557601	HLA-DRB1|HLA-DRB6|LOC100507714|LOC100507709
cg19575208	4048241	0.50274	-60.9548	-559.259	6	32551888	6	32485162	32498080	HLA-DRB5|HLA-DRB1|LOC100507714|LOC100507709
cg27362989	4048265	0.50131	60.7808	-556.967	6	32492198	6	32520500	32557601	HLA-DRB1|HLA-DRB6|LOC100507714|LOC100507709
cg16514085	4048241	0.494411	-59.9479	-545.999	6	32552152	6	32485162	32498080	HLA-DRB5|HLA-DRB1|LOC100507714|LOC100507709
cg13318793	4048241	0.489966	-59.4171	-539.012	6	32491826	6	32485162	32498080	HLA-DRB5|HLA-DRB1|LOC100507714|LOC100507709
cg17416722	4048265	0.485007	58.8305	-531.289	6	32554385	6	32520500	32557601	HLA-DRB1|HLA-DRB6|LOC100507714|LOC100507709
cg09949906	4048241	0.463731	-56.3729	-498.973	6	32552350	6	32485162	32498080	HLA-DRB5|HLA-DRB1|LOC100507714|LOC100507709
cg11138837	2948887	0.462965	56.2861	-497.833	6	31238267	6	31190697	31207016
cg10104420	4048265	0.457692	-55.6919	-490.034	6	32526414	6	32520500	32557601	HLA-DRB1|HLA-DRB6|LOC100507714|LOC100507709
cg19516921	4048241	0.457643	55.6864	-489.962	6	32493994	6	32485162	32498080	HLA-DRB5|HLA-DRB1|LOC100507714|LOC100507709
cg15602423	4048241	0.457611	-55.6829	-489.915	6	32552095	6	32485162	32498080	HLA-DRB5|HLA-DRB1|LOC100507714|LOC100507709
cg00440797	4048241	0.449073	54.7318	-477.447	6	32493873	6	32485162	32498080	HLA-DRB5|HLA-DRB1|LOC100507714|LOC100507709
cg12015991	4048265	0.446801	54.481	-474.161	6	32490043	6	32520500	32557601	HLA-DRB1|HLA-DRB6|LOC100507714|LOC100507709
cg18938907	2350981	0.441175	-53.8637	-466.084	1	110230456	1	110230442	110241207	GSTM1|GSTM2|GSTM4
cg26981746	4048265	0.441167	53.8629	-466.073	6	32490012	6	32520500	32557601	HLA-DRB1|HLA-DRB6|LOC100507714|LOC100507709
cg21698879	4048241	0.440783	-53.8209	-465.524	6	32496326	6	32485162	32498080	HLA-DRB5|HLA-DRB1|LOC100507714|LOC100507709
cg04054303	4048241	0.438658	53.5893	-462.496	6	32606445	6	32485162	32498080	HLA-DRB5|HLA-DRB1|LOC100507714|LOC100507709
cg09139047	4048265	0.437691	-53.4841	-461.122	6	32552042	6	32520500	32557601	HLA-DRB1|HLA-DRB6|LOC100507714|LOC100507709
cg04422742	4048265	0.432954	52.9712	-454.425	6	32527793	6	32520500	32557601	HLA-DRB1|HLA-DRB6|LOC100507714|LOC100507709
cg10409680	2948887	0.432804	-52.9551	-454.215	6	31239320	6	31190697	31207016
cg20995835	3748449	0.431457	-52.8099	-452.321	17	18528589	17	18440157	18528930	CCDC144A|CCDC144B|CCDC144C
cg08845336	4048265	0.431215	-52.7839	-451.981	6	32551891	6	32520500	32557601	HLA-DRB1|HLA-DRB6|LOC100507714|LOC100507709
cg24710520	2948887	0.429253	52.5731	-449.232	6	31237199	6	31190697	31207016
cg21482265	2501317	0.422187	-51.8188	-439.409	2	113992762	2	113993114	114024581	LOC654433|PAX8
cg15982117	4048241	0.420345	-51.6234	-436.868	6	32552106	6	32485162	32498080	HLA-DRB5|HLA-DRB1|LOC100507714|LOC100507709
cg12889195	2501317	0.418239	-51.4006	-433.973	2	113992843	2	113993114	114024581	LOC654433|PAX8
cg00211215	4048241	0.417837	-51.3582	-433.421	6	32552246	6	32485162	32498080	HLA-DRB5|HLA-DRB1|LOC100507714|LOC100507709
cg18111114	4048241	0.415508	51.1128	-430.235	6	32498493	6	32485162	32498080	HLA-DRB5|HLA-DRB1|LOC100507714|LOC100507709
cg22627029	4048265	0.414794	51.0377	-429.261	6	32520615	6	32520500	32557601	HLA-DRB1|HLA-DRB6|LOC100507714|LOC100507709
cg08578320	4048241	0.410382	-50.5752	-423.264	6	32552039	6	32485162	32498080	HLA-DRB5|HLA-DRB1|LOC100507714|LOC100507709
cg16514085	4048265	0.405451	-50.0615	-416.615	6	32552152	6	32520500	32557601	HLA-DRB1|HLA-DRB6|LOC100507714|LOC100507709
cg11763394	2501317	0.398846	-49.3785	-407.795	2	113992921	2	113993114	114024581	LOC654433|PAX8
cg19516921	4048265	0.397739	49.2646	-406.326	6	32493994	6	32520500	32557601	HLA-DRB1|HLA-DRB6|LOC100507714|LOC100507709
cg21550016	2501317	0.396785	-49.1666	-405.062	2	113992930	2	113993114	114024581	LOC654433|PAX8
cg19083407	2501317	0.395224	-49.0064	-403	2	113993142	2	113993114	114024581	LOC654433|PAX8
cg19575208	4048265	0.394974	-48.9808	-402.669	6	32551888	6	32520500	32557601	HLA-DRB1|HLA-DRB6|LOC100507714|LOC100507709
cg13318793	4048265	0.393213	-48.8005	-400.349	6	32491826	6	32520500	32557601	HLA-DRB1|HLA-DRB6|LOC100507714|LOC100507709
cg15602423	4048265	0.392661	-48.7441	-399.623	6	32552095	6	32520500	32557601	HLA-DRB1|HLA-DRB6|LOC100507714|LOC100507709
cg10632894	4048241	0.389739	-48.446	-395.792	6	32552453	6	32485162	32498080	HLA-DRB5|HLA-DRB1|LOC100507714|LOC100507709
cg02675527	2501317	0.38809	48.2782	-393.637	2	114030824	2	113993114	114024581	LOC654433|PAX8
cg12867728	4048241	0.386348	48.1013	-391.367	6	32549283	6	32485162	32498080	HLA-DRB5|HLA-DRB1|LOC100507714|LOC100507709
cg03938978	2497161	0.385799	48.0456	-390.653	2	103052716	2	103035006	103089652	IL18RAP
cg07772999	2501317	0.38396	-47.8594	-388.266	2	113993052	2	113993114	114024581	LOC654433|PAX8
cg09704166	2501317	0.383933	47.8566	-388.231	2	114031854	2	113993114	114024581	LOC654433|PAX8
cg24506221	2350981	0.379568	-47.4162	-382.596	1	110230401	1	110230442	110241207	GSTM1|GSTM2|GSTM4
cg17445212	2501317	0.378426	-47.3013	-381.127	2	113993313	2	113993114	114024581	LOC654433|PAX8
cg09949906	4048265	0.377893	-47.2476	-380.442	6	32552350	6	32520500	32557601	HLA-DRB1|HLA-DRB6|LOC100507714|LOC100507709
cg15708909	4048241	0.373678	-46.8251	-375.052	6	32487314	6	32485162	32498080	HLA-DRB5|HLA-DRB1|LOC100507714|LOC100507709
cg26162794	3748449	0.369572	-46.4152	-369.835	17	18528568	17	18440157	18528930	CCDC144A|CCDC144B|CCDC144C
cg07594247	2501317	0.369367	-46.3948	-369.575	2	113993304	2	113993114	114024581	LOC654433|PAX8
cg19864342	4048241	0.36872	46.3304	-368.757	6	32529189	6	32485162	32498080	HLA-DRB5|HLA-DRB1|LOC100507714|LOC100507709
cg10441789	3748449	0.36705	46.1644	-366.648	17	18473054	17	18440157	18528930	CCDC144A|CCDC144B|CCDC144C
cg00440797	4048265	0.366023	46.0624	-365.353	6	32493873	6	32520500	32557601	HLA-DRB1|HLA-DRB6|LOC100507714|LOC100507709
cg23564664	2501317	0.361109	45.5758	-359.188	2	113997917	2	113993114	114024581	LOC654433|PAX8
cg21698879	4048265	0.360118	-45.478	-357.95	6	32496326	6	32520500	32557601	HLA-DRB1|HLA-DRB6|LOC100507714|LOC100507709
cg03787837	2903219	0.358411	45.3096	-355.823	6	32605385	6	32713475	32713567	HLA-DRB6
cg15982117	4048265	0.356012	-45.0736	-352.843	6	32552106	6	32520500	32557601	HLA-DRB1|HLA-DRB6|LOC100507714|LOC100507709
cg03381704	3917268	0.354249	-44.9004	-350.661	21	30565638	21	30565639	30661127	LINC00189|GRIK1-AS2|BACH1
cg18020334	2948887	0.351986	-44.6786	-347.868	6	31239243	6	31190697	31207016
cg05383619	4048241	0.351675	44.6481	-347.485	6	32553920	6	32485162	32498080	HLA-DRB5|HLA-DRB1|LOC100507714|LOC100507709
cg00211215	4048265	0.35134	-44.6154	-347.073	6	32552246	6	32520500	32557601	HLA-DRB1|HLA-DRB6|LOC100507714|LOC100507709
cg00006626	2436467	0.35042	-44.5253	-345.94	1	154127462	1	153965172	154127582	NUP210L
cg17167920	2436467	0.350193	-44.5031	-345.661	1	154127537	1	153965172	154127582	NUP210L
cg08578320	4048265	0.349877	-44.4722	-345.274	6	32552039	6	32520500	32557601	HLA-DRB1|HLA-DRB6|LOC100507714|LOC100507709
cg03669949	2913564	0.34948	-44.4334	-344.786	6	74104426	6	74079284	74127292	DDX43
cg20981163	2903401	0.340585	43.5674	-333.943	6	33049983	6	33043716	33059415	HLA-DPB1
cg18111114	4048265	0.339399	43.4525	-332.508	6	32498493	6	32520500	32557601	HLA-DRB1|HLA-DRB6|LOC100507714|LOC100507709
cg04054303	4048265	0.337465	43.2651	-330.173	6	32606445	6	32520500	32557601	HLA-DRB1|HLA-DRB6|LOC100507714|LOC100507709
cg17188169	2913564	0.337304	-43.2497	-329.98	6	74104388	6	74079284	74127292	DDX43
cg06484169	2903401	0.336748	43.1958	-329.31	6	33052354	6	33043716	33059415	HLA-DPB1
cg00847857	3917268	0.335829	-43.107	-328.205	21	30565636	21	30565639	30661127	LINC00189|GRIK1-AS2|BACH1
cg06559318	4048241	0.331828	42.7209	-323.409	6	32526260	6	32485162	32498080	HLA-DRB5|HLA-DRB1|LOC100507714|LOC100507709
cg23591595	3748449	0.331312	-42.6713	-322.793	17	18528638	17	18440157	18528930	CCDC144A|CCDC144B|CCDC144C
cg17901463	2350981	0.331149	-42.6556	-322.598	1	110230473	1	110230442	110241207	GSTM1|GSTM2|GSTM4
cg12867728	4048265	0.330294	42.5733	-321.579	6	32549283	6	32520500	32557601	HLA-DRB1|HLA-DRB6|LOC100507714|LOC100507709
cg18511546	2948887	0.324821	42.0476	-315.08	6	31238388	6	31190697	31207016
cg17294865	2903401	0.323638	41.9342	-313.681	6	33050124	6	33043716	33059415	HLA-DPB1
cg06797068	2913564	0.322206	-41.7972	-311.993	6	74104600	6	74079284	74127292	DDX43
cg17376015	4048241	0.319277	-41.5171	-308.549	6	32557422	6	32485162	32498080	HLA-DRB5|HLA-DRB1|LOC100507714|LOC100507709
cg23333490	2903401	0.318284	41.4223	-307.386	6	33050741	6	33043716	33059415	HLA-DPB1
cg09411910	2903219	0.317784	-41.3745	-306.8	6	32607224	6	32713475	32713567	HLA-DRB6
cg12045875	2913564	0.316818	-41.2825	-305.671	6	74104594	6	74079284	74127292	DDX43
cg08124399	2913564	0.316703	-41.2714	-305.536	6	74104868	6	74079284	74127292	DDX43
cg16143502	2913564	0.316177	-41.2213	-304.922	6	74104801	6	74079284	74127292	DDX43
cg11278727	3757329	0.315207	41.1289	-303.791	17	39949564	17	39908135	39943163	JUP
cg05341252	4048241	0.313862	-41.0008	-302.223	6	32632715	6	32485162	32498080	HLA-DRB5|HLA-DRB1|LOC100507714|LOC100507709
cg15708909	4048265	0.313328	-40.95	-301.602	6	32487314	6	32520500	32557601	HLA-DRB1|HLA-DRB6|LOC100507714|LOC100507709
cg03352427	2436467	0.311353	-40.7621	-299.308	1	154127523	1	153965172	154127582	NUP210L
cg05696877	2343473	0.309731	-40.6081	-297.431	1	79088769	1	79086136	79108668	IFI44L
cg05139571	2436467	0.307943	-40.4383	-295.364	1	154127138	1	153965172	154127582	NUP210L
cg04062040	2568021	0.306906	-40.34	-294.169	2	103343421	2	103327208	103366984	MFSD9
cg19864342	4048265	0.305843	40.2392	-292.945	6	32529189	6	32520500	32557601	HLA-DRB1|HLA-DRB6|LOC100507714|LOC100507709
cg05696877	2343511	0.304788	-40.1393	-291.733	1	79088769	1	79115494	79199472	IFI44
cg01018117	2903219	0.301283	39.8076	-287.717	6	32707456	6	32713475	32713567	HLA-DRB6
cg13076785	4048241	0.301252	-39.8046	-287.682	6	32520916	6	32485162	32498080	HLA-DRB5|HLA-DRB1|LOC100507714|LOC100507709
cg18747378	2948887	0.299915	-39.6782	-286.155	6	31239247	6	31190697	31207016
cg15138289	2903401	0.298085	39.5054	-284.07	6	33051749	6	33043716	33059415	HLA-DPB1
cg13872627	2948887	0.295762	39.2862	-281.432	6	31238036	6	31190697	31207016
cg10632894	4048265	0.293853	-39.1062	-279.27	6	32552453	6	32520500	32557601	HLA-DRB1|HLA-DRB6|LOC100507714|LOC100507709
cg25149637	2948887	0.293545	39.0772	-278.922	6	31238020	6	31190697	31207016
cg26312951	3922100	0.289617	-38.7074	-274.494	21	42797847	21	42792313	42831085	MX1
cg07703391	2331602	0.286459	-38.4105	-270.952	1	40226045	1	40157910	40229580	PPIE|BMP8B|CCDC25
cg01581037	3130757	0.286378	-38.4029	-270.861	8	33342441	8	33180825	33330664	FUT10
cg25057035	2903401	0.285532	38.3234	-269.915	6	33053889	6	33043716	33059415	HLA-DPB1
cg05383619	4048265	0.282836	38.0704	-266.908	6	32553920	6	32520500	32557601	HLA-DRB1|HLA-DRB6|LOC100507714|LOC100507709
cg13962846	2395123	0.280974	-37.8956	-264.837	1	7973298	1	7902765	7973357	UTS2|PER3
cg10385522	4048241	0.279495	37.757	-263.196	6	32558175	6	32485162	32498080	HLA-DRB5|HLA-DRB1|LOC100507714|LOC100507709
cg10995422	4048241	0.278341	37.6488	-261.918	6	32522872	6	32485162	32498080	HLA-DRB5|HLA-DRB1|LOC100507714|LOC100507709
cg17749961	2475710	0.274702	37.308	-257.902	2	30669863	2	30540175	30915268	LCLAT1
cg23055377	2903219	0.274658	37.3039	-257.854	6	32709268	6	32713475	32713567	HLA-DRB6
cg15568074	4048241	0.273109	-37.1588	-256.149	6	32551949	6	32485162	32498080	HLA-DRB5|HLA-DRB1|LOC100507714|LOC100507709
cg20314884	2600037	0.272369	-37.0896	-255.337	2	220108094	2	220100184	220110185	GLB1L|ANKZF1
cg23905789	4048241	0.271029	36.9642	-253.867	6	32549935	6	32485162	32498080	HLA-DRB5|HLA-DRB1|LOC100507714|LOC100507709
cg06559318	4048265	0.270125	36.8796	-252.878	6	32526260	6	32520500	32557601	HLA-DRB1|HLA-DRB6|LOC100507714|LOC100507709
cg24071943	4048241	0.26993	-36.8614	-252.664	6	32557321	6	32485162	32498080	HLA-DRB5|HLA-DRB1|LOC100507714|LOC100507709
cg16431720	2903219	0.269328	-36.8051	-252.006	6	32607509	6	32713475	32713567	HLA-DRB6
cg14345882	2899333	0.269228	-36.7957	-251.897	6	26364793	6	26376757	26378535	BTN3A2
cg21438527	2899333	0.268264	-36.7056	-250.844	6	26189355	6	26376757	26378535	BTN3A2
cg12454169	2475710	0.266597	36.5497	-249.026	2	30669597	2	30540175	30915268	LCLAT1
cg03849834	2906720	0.26658	-36.5482	-249.008	6	41195891	6	41190014	41240797	TREML4|TREML3P|TREML2
cg15652532	2475710	0.266161	36.5091	-248.552	2	30669759	2	30540175	30915268	LCLAT1
cg06809675	3456805	0.26404	-36.3109	-246.247	12	54867312	12	54849626	54867391	GTSF1
cg17376015	4048265	0.262044	-36.1244	-244.084	6	32557422	6	32520500	32557601	HLA-DRB1|HLA-DRB6|LOC100507714|LOC100507709
cg09715285	2600037	0.260583	-35.9879	-242.504	2	220108267	2	220100184	220110185	GLB1L|ANKZF1
cg09643054	3442941	0.259355	-35.8732	-241.179	12	8211214	12	8210795	8223401	C3AR1
cg25520068	2350981	0.259296	-35.8678	-241.116	1	110254679	1	110230442	110241207	GSTM1|GSTM2|GSTM4
cg09535768	2903401	0.258961	35.8365	-240.755	6	33052802	6	33043716	33059415	HLA-DPB1
cg26331067	2903258	0.258254	-35.7705	-239.993	6	32522535	6	32712833	32714356	HLA-DQA2|LOC100509457|LOC100507718|HLA-DQA1
cg21610815	2501317	0.257793	-35.7274	-239.497	2	113994035	2	113993114	114024581	LOC654433|PAX8
cg17974398	2948887	0.257338	-35.685	-239.008	6	31239324	6	31190697	31207016
cg18649823	3871095	0.256945	35.6483	-238.585	19	55660591	19	55631231	55660688	TNNT1
cg19383211	4048241	0.255859	35.5468	-237.418	6	32527588	6	32485162	32498080	HLA-DRB5|HLA-DRB1|LOC100507714|LOC100507709
cg13423887	4048241	0.255377	-35.5019	-236.902	6	32632694	6	32485162	32498080	HLA-DRB5|HLA-DRB1|LOC100507714|LOC100507709
cg05338672	2948887	0.254673	35.4362	-236.147	6	31241294	6	31190697	31207016
cg08231637	4048241	0.254637	35.4328	-236.108	6	32556475	6	32485162	32498080	HLA-DRB5|HLA-DRB1|LOC100507714|LOC100507709
cg19504245	3871095	0.253883	35.3624	-235.301	19	55660620	19	55631231	55660688	TNNT1
cg06872964	2343473	0.251176	-35.1098	-232.408	1	79085250	1	79086136	79108668	IFI44L
cg10218876	3871095	0.250379	35.0354	-231.559	19	55660625	19	55631231	55660688	TNNT1
cg13661648	2950329	0.249217	34.9269	-230.321	6	33035284	6	33032346	33048555	HLA-DPA1
cg17316649	4048241	0.248985	-34.9053	-230.075	6	32552016	6	32485162	32498080	HLA-DRB5|HLA-DRB1|LOC100507714|LOC100507709
cg06781209	3333247	0.248356	-34.8466	-229.406	11	61594997	11	61583718	61636015	FADS2
cg07044115	3310041	0.248268	34.8383	-229.313	10	123100181	10	122483334	123358590	FGFR2
cg08899523	3310041	0.2482	-34.832	-229.24	10	123244591	10	122483334	123358590	FGFR2
cg03607951	2343473	0.247908	-34.8047	-228.93	1	79085586	1	79086136	79108668	IFI44L
cg10088332	3456805	0.247381	-34.7555	-228.371	12	54867429	12	54849626	54867391	GTSF1
cg06872964	2343511	0.246321	-34.6566	-227.247	1	79085250	1	79115494	79199472	IFI44
cg24760581	4048241	0.245513	34.5812	-226.392	6	32557970	6	32485162	32498080	HLA-DRB5|HLA-DRB1|LOC100507714|LOC100507709
cg11888470	4048241	0.245046	34.5376	-225.897	6	32526021	6	32485162	32498080	HLA-DRB5|HLA-DRB1|LOC100507714|LOC100507709
cg02673002	3382061	0.244936	-34.5273	-225.78	11	74459317	11	74518794	74660514	XRRA1
cg02717117	2553682	0.244888	-34.5229	-225.73	2	55458694	2	55401927	55459719	C2orf63
cg23024343	3067080	0.244874	-34.5215	-225.715	7	107201750	7	106826219	107204696	COG5|HBP1
cg05060607	3442941	0.244204	-34.459	-225.007	12	8211391	12	8210795	8223401	C3AR1
cg01400685	3333247	0.243789	-34.4203	-224.568	11	61598025	11	61583718	61636015	FADS2
cg12555086	3299585	0.243032	-34.3496	-223.769	10	91002590	10	90973341	91174372	LIPA|LOC100507575
cg24699670	3871095	0.242975	34.3443	-223.709	19	55660614	19	55631231	55660688	TNNT1
cg03607951	2343511	0.242421	-34.2926	-223.125	1	79085586	1	79115494	79199472	IFI44
cg11786476	2903401	0.240651	34.1273	-221.261	6	33096738	6	33043716	33059415	HLA-DPB1
cg22633036	3310041	0.240343	34.0985	-220.937	10	123355576	10	122483334	123358590	FGFR2
cg22812614	2903258	0.240079	-34.0738	-220.659	6	32713827	6	32712833	32714356	HLA-DQA2|LOC100509457|LOC100507718|HLA-DQA1
cg23365293	4048241	0.239475	34.0175	-220.025	6	32489984	6	32485162	32498080	HLA-DRB5|HLA-DRB1|LOC100507714|LOC100507709
cg23533927	3031624	0.239005	-33.9736	-219.532	7	150548934	7	150490069	150533807	TMEM176A
cg12858166	2950329	0.238903	33.9641	-219.425	6	33033176	6	33032346	33048555	HLA-DPA1
cg25052156	3310041	0.238416	33.9185	-218.913	10	123355454	10	122483334	123358590	FGFR2
cg08094128	3917268	0.237305	-33.8147	-217.749	21	30565706	21	30565639	30661127	LINC00189|GRIK1-AS2|BACH1
cg02376887	3449008	0.237204	-33.8054	-217.643	12	29542219	12	29542212	29650619	LOC647979|OVCH1
cg12736254	4048241	0.237111	-33.7967	-217.546	6	32557419	6	32485162	32498080	HLA-DRB5|HLA-DRB1|LOC100507714|LOC100507709
cg00103771	4048241	0.237008	33.7871	-217.438	6	32525805	6	32485162	32498080	HLA-DRB5|HLA-DRB1|LOC100507714|LOC100507709
cg03887787	3335697	0.236571	-33.7462	-216.98	11	65647532	11	65647284	65651391	CTSW
cg22037249	2950329	0.235755	33.67	-216.127	6	33037690	6	33032346	33048555	HLA-DPA1
cg23905789	4048265	0.235523	33.6483	-215.885	6	32549935	6	32520500	32557601	HLA-DRB1|HLA-DRB6|LOC100507714|LOC100507709
cg24147543	4048241	0.234696	33.571	-215.021	6	32554481	6	32485162	32498080	HLA-DRB5|HLA-DRB1|LOC100507714|LOC100507709
cg13534536	2759582	0.233852	-33.4922	-214.142	4	7938304	4	7757694	7941576	AFAP1
cg27386326	3333247	0.23306	33.4181	-213.316	11	61587980	11	61583718	61636015	FADS2
cg25258033	2984884	0.232439	-33.3601	-212.67	6	167368657	6	167271494	167370679	RNASET2
cg10385522	4048265	0.232218	33.3393	-212.439	6	32558175	6	32520500	32557601	HLA-DRB1|HLA-DRB6|LOC100507714|LOC100507709
cg17987483	2325877	0.232164	33.3344	-212.384	1	25660365	1	25598991	25656936	RHD|RHCE
cg23248910	3310041	0.230947	33.2206	-211.119	10	123270070	10	122483334	123358590	FGFR2
cg24969496	2903258	0.230867	-33.2131	-211.035	6	32606845	6	32712833	32714356	HLA-DQA2|LOC100509457|LOC100507718|HLA-DQA1
cg06791446	3310041	0.230865	33.2128	-211.033	10	123355268	10	122483334	123358590	FGFR2
cg14931776	2948887	0.230662	-33.1939	-210.822	6	31238803	6	31190697	31207016
cg07007382	2903219	0.229811	-33.1143	-209.939	6	32578070	6	32713475	32713567	HLA-DRB6
cg05084827	2553682	0.229447	33.0803	-209.562	2	55402999	2	55401927	55459719	C2orf63
cg10995422	4048265	0.228945	33.0333	-209.042	6	32522872	6	32520500	32557601	HLA-DRB1|HLA-DRB6|LOC100507714|LOC100507709
cg02210151	3310041	0.228533	32.9948	-208.615	10	123356041	10	122483334	123358590	FGFR2
cg18211706	3456805	0.228399	-32.9822	-208.477	12	54867332	12	54849626	54867391	GTSF1
cg05341252	4048265	0.228397	-32.982	-208.474	6	32632715	6	32520500	32557601	HLA-DRB1|HLA-DRB6|LOC100507714|LOC100507709
cg13076785	4048265	0.226215	-32.7778	-206.219	6	32520916	6	32520500	32557601	HLA-DRB1|HLA-DRB6|LOC100507714|LOC100507709
cg00603274	3333247	0.225409	-32.7023	-205.387	11	61596626	11	61583718	61636015	FADS2
cg00886432	4048241	0.22484	32.649	-204.8	6	32515815	6	32485162	32498080	HLA-DRB5|HLA-DRB1|LOC100507714|LOC100507709
cg10407847	3686635	0.224125	-32.582	-204.064	16	28607531	16	28506003	28511402	APOBR|CLN3
cg24242384	4048241	0.224015	-32.5717	-203.95	6	32551954	6	32485162	32498080	HLA-DRB5|HLA-DRB1|LOC100507714|LOC100507709
cg03758367	3456805	0.223722	-32.5443	-203.649	12	54867542	12	54849626	54867391	GTSF1
cg08859206	2336585	0.22244	-32.4241	-202.331	1	53392774	1	53392968	53517355	SCP2
cg11250194	3333247	0.222362	-32.4168	-202.251	11	61601937	11	61583718	61636015	FADS2
cg07007382	4048241	0.222182	32.3999	-202.066	6	32578070	6	32485162	32498080	HLA-DRB5|HLA-DRB1|LOC100507714|LOC100507709
cg16553272	2949488	0.221808	-32.3649	-201.682	6	31847028	6	31830975	31846757	SLC44A4
cg16653991	3310041	0.221792	-32.3633	-201.665	10	123244536	10	122483334	123358590	FGFR2
cg17831170	4048241	0.22119	-32.3069	-201.048	6	32577714	6	32485162	32498080	HLA-DRB5|HLA-DRB1|LOC100507714|LOC100507709
cg09052185	2903219	0.220938	32.2833	-200.79	6	32610735	6	32713475	32713567	HLA-DRB6
cg21709803	3333247	0.220832	-32.2733	-200.681	11	61594965	11	61583718	61636015	FADS2
cg23533927	3079172	0.219902	-32.1861	-199.728	7	150548934	7	150488310	150574233	TMEM176B|TMEM176A
cg02772132	2418570	0.219545	-32.1526	-199.363	1	75841810	1	75667817	76076791	SLC44A5
cg21549285	3922100	0.217566	-31.9669	-197.34	21	42799141	21	42792313	42831085	MX1
cg08926642	2318656	0.216617	-31.8777	-196.371	1	7887455	1	7844394	7929687	PER3|UTS2
cg20017683	2325877	0.216059	31.8253	-195.803	1	25655526	1	25598991	25656936	RHD|RHCE
cg18566515	3310041	0.215859	31.8065	-195.599	10	123356236	10	122483334	123358590	FGFR2
cg08231637	4048265	0.215685	31.7902	-195.422	6	32556475	6	32520500	32557601	HLA-DRB1|HLA-DRB6|LOC100507714|LOC100507709
cg05677694	2903401	0.214997	31.7256	-194.722	6	33052797	6	33043716	33059415	HLA-DPB1
cg13423887	4048265	0.21408	-31.6393	-193.789	6	32632694	6	32520500	32557601	HLA-DRB1|HLA-DRB6|LOC100507714|LOC100507709
cg01072786	2600037	0.21339	-31.5744	-193.087	2	220107847	2	220100184	220110185	GLB1L|ANKZF1
cg20406979	2984884	0.213343	-31.57	-193.04	6	167373233	6	167271494	167370679	RNASET2
cg07564979	2903258	0.212491	31.4899	-192.175	6	32451079	6	32712833	32714356	HLA-DQA2|LOC100509457|LOC100507718|HLA-DQA1
cg24071943	4048265	0.212357	-31.4773	-192.04	6	32557321	6	32520500	32557601	HLA-DRB1|HLA-DRB6|LOC100507714|LOC100507709
cg04904561	3553998	0.212263	-31.4685	-191.944	14	104394831	14	104394795	104541164	TDRD9
cg24760581	4048265	0.212118	31.4548	-191.797	6	32557970	6	32520500	32557601	HLA-DRB1|HLA-DRB6|LOC100507714|LOC100507709
cg00271210	2984884	0.210905	31.3406	-190.568	6	167070053	6	167271494	167370679	RNASET2
cg04461101	4048241	0.210113	31.266	-189.767	6	32515251	6	32485162	32498080	HLA-DRB5|HLA-DRB1|LOC100507714|LOC100507709
cg26151999	3871095	0.209962	31.2518	-189.614	19	55644082	19	55631231	55660688	TNNT1
cg17316649	4048265	0.209834	-31.2397	-189.484	6	32552016	6	32520500	32557601	HLA-DRB1|HLA-DRB6|LOC100507714|LOC100507709
cg19383211	4048265	0.209814	31.2379	-189.465	6	32527588	6	32520500	32557601	HLA-DRB1|HLA-DRB6|LOC100507714|LOC100507709
cg14345882	2899298	0.209565	-31.2144	-189.213	6	26364793	6	26365395	26451902	BTN3A2|BTN3A1
cg02469604	3996227	0.209526	-31.2108	-189.174	X	153533342	X	153524047	153558700	TKTL1
cg07423149	2451593	0.209352	-31.1944	-188.998	1	203156246	1	203147930	203155877	CHI3L1
cg01745539	4048241	0.208957	31.1571	-188.599	6	32632331	6	32485162	32498080	HLA-DRB5|HLA-DRB1|LOC100507714|LOC100507709
cg04647790	3514639	0.208768	-31.1393	-188.407	13	52419265	13	52342129	52378293	DHRS12
cg08479752	3870449	0.208649	-31.1281	-188.287	19	54567279	19	54544088	54567207	VSTM1
cg11888470	4048265	0.208552	31.1189	-188.19	6	32526021	6	32520500	32557601	HLA-DRB1|HLA-DRB6|LOC100507714|LOC100507709
cg27107292	2903219	0.208387	31.1034	-188.024	6	32547167	6	32713475	32713567	HLA-DRB6
cg24991732	2325877	0.207996	-31.0665	-187.628	1	25594486	1	25598991	25656936	RHD|RHCE
cg09900440	2950329	0.207991	31.066	-187.624	6	33033312	6	33032346	33048555	HLA-DPA1
cg21826606	2325877	0.207986	-31.0656	-187.618	1	25593055	1	25598991	25656936	RHD|RHCE
cg26014723	2558844	0.207963	-31.0634	-187.596	2	71055476	2	71035778	71047732	CLEC4F
cg04063547	2325877	0.207913	31.0587	-187.545	1	25747645	1	25598991	25656936	RHD|RHCE
cg07189381	3871095	0.207507	31.0204	-187.136	19	55660514	19	55631231	55660688	TNNT1
cg24969496	2903219	0.207271	30.9982	-186.898	6	32606845	6	32713475	32713567	HLA-DRB6
cg25767906	2336585	0.205315	-30.8135	-184.929	1	53392781	1	53392968	53517355	SCP2
cg22181382	3898796	0.205162	30.7991	-184.775	20	16559406	20	16237753	16554078	KIF16B
cg17014757	2451593	0.204792	-30.7641	-184.403	1	203156097	1	203147930	203155877	CHI3L1
cg17724687	2318656	0.203995	-30.6889	-183.604	1	7887346	1	7844394	7929687	PER3|UTS2
cg15568074	2903258	0.203873	30.6773	-183.481	6	32551949	6	32712833	32714356	HLA-DQA2|LOC100509457|LOC100507718|HLA-DQA1
cg22862003	3922100	0.203798	-30.6702	-183.405	21	42797588	21	42792313	42831085	MX1
cg17328665	2318656	0.203524	-30.6443	-183.13	1	7887199	1	7844394	7929687	PER3|UTS2
cg17783317	3870449	0.203254	-30.6188	-182.86	19	54567123	19	54544088	54567207	VSTM1
cg12736254	4048265	0.203201	-30.6138	-182.807	6	32557419	6	32520500	32557601	HLA-DRB1|HLA-DRB6|LOC100507714|LOC100507709
cg20576002	3456805	0.202086	-30.5084	-181.69	12	54867653	12	54849626	54867391	GTSF1
cg20650035	3449008	0.20158	-30.4605	-181.184	12	29542837	12	29542212	29650619	LOC647979|OVCH1
cg00103771	4048265	0.199376	30.2518	-178.981	6	32525805	6	32520500	32557601	HLA-DRB1|HLA-DRB6|LOC100507714|LOC100507709
cg25324164	3333247	0.198727	-30.1902	-178.333	11	61598330	11	61583718	61636015	FADS2
cg17005068	3955102	0.198251	-30.1452	-177.859	22	24384525	22	24376173	24397977	GSTT1
cg25283336	2950329	0.197928	30.1145	-177.537	6	33033484	6	33032346	33048555	HLA-DPA1
cg15568074	4048265	0.196705	-29.9985	-176.32	6	32551949	6	32520500	32557601	HLA-DRB1|HLA-DRB6|LOC100507714|LOC100507709
cg09080087	2936857	0.196682	-29.9963	-176.297	6	168240272	6	168227624	168372688	MLLT4
cg09168692	2318656	0.196027	-29.9341	-175.646	1	7887560	1	7844394	7929687	PER3|UTS2
cg17479956	3328349	0.195775	29.9101	-175.395	11	44115929	11	44087827	44105786
cg02920196	2903219	0.195532	29.887	-175.154	6	32605283	6	32713475	32713567	HLA-DRB6
cg14302130	2950329	0.195355	29.8702	-174.979	6	33032830	6	33032346	33048555	HLA-DPA1
cg23899527	2903219	0.194473	29.7864	-174.103	6	32546626	6	32713475	32713567	HLA-DRB6
cg04234412	3955102	0.194092	-29.7502	-173.725	22	24373322	22	24376173	24397977	GSTT1
cg27182047	2350922	0.193956	-29.7372	-173.59	1	110199061	1	110198703	110222850	GSTM4|GSTM5|GSTM1
cg27048067	3121228	0.193822	-29.7245	-173.458	8	674560	8	525883	710172	ERICH1
cg18938907	2350952	0.193429	-29.6871	-173.068	1	110230456	1	110210667	110252902	GSTM2|GSTM1|ERVK11-1
cg00452199	3328349	0.192396	-29.5888	-172.046	11	44088257	11	44087827	44105786
cg24147543	4048265	0.192282	29.578	-171.934	6	32554481	6	32520500	32557601	HLA-DRB1|HLA-DRB6|LOC100507714|LOC100507709
cg03202060	4048241	0.192091	-29.5598	-171.744	6	32633015	6	32485162	32498080	HLA-DRB5|HLA-DRB1|LOC100507714|LOC100507709
cg03625911	2451593	0.19139	-29.493	-171.052	1	203155737	1	203147930	203155877	CHI3L1
cg11430259	3310041	0.190169	29.3766	-169.846	10	123355748	10	122483334	123358590	FGFR2
cg18845950	2948887	0.189449	-29.3079	-169.136	6	31276434	6	31190697	31207016
cg21438527	2899298	0.188914	-29.2569	-168.609	6	26189355	6	26365395	26451902	BTN3A2|BTN3A1
cg15242686	3955102	0.188415	29.2092	-168.118	22	24348715	22	24376173	24397977	GSTT1
cg09737870	2950329	0.187946	-29.1644	-167.656	6	33036717	6	33032346	33048555	HLA-DPA1
cg01577475	2501317	0.187045	29.0783	-166.77	2	114033581	2	113993114	114024581	LOC654433|PAX8
cg17830959	2948887	0.186672	29.0426	-166.403	6	31326324	6	31190697	31207016
cg06363485	2906720	0.186443	29.0207	-166.179	6	41207376	6	41190014	41240797	TREML4|TREML3P|TREML2
cg23365293	4048265	0.186028	28.9809	-165.771	6	32489984	6	32520500	32557601	HLA-DRB1|HLA-DRB6|LOC100507714|LOC100507709
cg17991206	2984884	0.186007	-28.979	-165.751	6	167366683	6	167271494	167370679	RNASET2
cg25125450	3958157	0.185768	-28.9561	-165.515	22	32601274	22	32614424	32651382	SLC5A4
cg01238044	3955102	0.185541	-28.9344	-165.293	22	24384105	22	24376173	24397977	GSTT1
cg16273546	3310041	0.185514	-28.9317	-165.266	10	123070392	10	122483334	123358590	FGFR2
cg11141652	3955102	0.185435	28.9242	-165.189	22	24348549	22	24376173	24397977	GSTT1
cg25593510	2350981	0.185284	-28.9098	-165.041	1	110254662	1	110230442	110241207	GSTM1|GSTM2|GSTM4
cg13989295	3764680	0.184537	-28.8382	-164.309	17	57187728	17	57060013	57184837	TRIM37|PPM1E
cg00886432	4048265	0.184447	28.8296	-164.221	6	32515815	6	32520500	32557601	HLA-DRB1|HLA-DRB6|LOC100507714|LOC100507709
cg08109568	3586834	0.183937	-28.7807	-163.721	15	31115862	15	31195968	31235308	FAN1|MTMR10
cg20684491	2325877	0.183866	28.7739	-163.651	1	25596433	1	25598991	25656936	RHD|RHCE
cg00598125	2903219	0.183376	-28.7269	-163.172	6	32555411	6	32713475	32713567	HLA-DRB6
cg17179911	3121228	0.183276	-28.7173	-163.075	8	674434	8	525883	710172	ERICH1
cg12419862	3955102	0.182797	-28.6714	-162.606	22	24373484	22	24376173	24397977	GSTT1
cg04725166	2318656	0.182778	-28.6695	-162.587	1	7887271	1	7844394	7929687	PER3|UTS2
cg22194129	3442785	0.182772	-28.6689	-162.581	12	7901661	12	7880366	7912880	CLEC4C
cg19805943	2491745	0.182752	-28.667	-162.562	2	85933069	2	85921414	85966667	GNLY
cg17831170	4048265	0.182089	-28.6034	-161.914	6	32577714	6	32520500	32557601	HLA-DRB1|HLA-DRB6|LOC100507714|LOC100507709
cg18265608	3328349	0.182045	-28.5991	-161.871	11	44087367	11	44087827	44105786
cg24964103	2974592	0.181985	-28.5934	-161.813	6	133035379	6	132987688	133035174	VNN1
cg26562263	3826656	0.181952	-28.5902	-161.78	19	21863715	19	21649070	21911709	ZNF429|ZNF100|LOC400680
cg03344051	2903219	0.181772	28.573	-161.605	6	32635948	6	32713475	32713567	HLA-DRB6
cg14829155	3586834	0.181564	-28.553	-161.401	15	31115871	15	31195968	31235308	FAN1|MTMR10
cg27535305	2336585	0.181259	-28.5236	-161.103	1	53392650	1	53392968	53517355	SCP2
cg20370184	2949488	0.180776	28.4772	-160.633	6	31838544	6	31830975	31846757	SLC44A4
cg07720865	2568021	0.180624	-28.4626	-160.484	2	103352342	2	103327208	103366984	MFSD9
cg21223191	4048241	0.180494	28.4501	-160.357	6	32583741	6	32485162	32498080	HLA-DRB5|HLA-DRB1|LOC100507714|LOC100507709
cg24506221	2350952	0.180175	-28.4194	-160.046	1	110230401	1	110210667	110252902	GSTM2|GSTM1|ERVK11-1
cg20240860	3328349	0.180142	-28.4163	-160.015	11	44087423	11	44087827	44105786
cg02793323	4048241	0.179518	28.3562	-159.407	6	32606884	6	32485162	32498080	HLA-DRB5|HLA-DRB1|LOC100507714|LOC100507709
cg00579921	4048241	0.179185	28.3241	-159.082	6	32489991	6	32485162	32498080	HLA-DRB5|HLA-DRB1|LOC100507714|LOC100507709
cg20451566	3456805	0.178968	-28.3032	-158.871	12	54867454	12	54849626	54867391	GTSF1
cg10180404	4048241	0.178925	28.2991	-158.83	6	32632334	6	32485162	32498080	HLA-DRB5|HLA-DRB1|LOC100507714|LOC100507709
cg11437465	2950329	0.178692	28.2767	-158.603	6	33036958	6	33032346	33048555	HLA-DPA1
cg08479294	3667093	0.178278	-28.2367	-158.199	16	70193705	16	70147529	70196432	PDPR
cg06204447	2903258	0.177836	-28.1941	-157.77	6	32546665	6	32712833	32714356	HLA-DQA2|LOC100509457|LOC100507718|HLA-DQA1
cg04824771	3955102	0.17739	-28.1511	-157.336	22	24372921	22	24376173	24397977	GSTT1
cg11861562	3350775	0.177367	28.149	-157.315	11	117069780	11	117049375	117069313	SIDT2
cg24796644	2952323	0.177101	28.1233	-157.056	6	37617956	6	37600293	37665766	MDGA1
cg03885664	3692928	0.176826	28.0967	-156.789	16	56554271	16	56504324	56569048	BBS2|OGFOD1
cg05635274	3645338	0.176549	-28.07	-156.52	16	2866901	16	2867164	2876285	PRSS21
cg02919082	4048241	0.176277	28.0438	-156.257	6	32605694	6	32485162	32498080	HLA-DRB5|HLA-DRB1|LOC100507714|LOC100507709
cg07007382	4048265	0.176277	28.0437	-156.256	6	32578070	6	32520500	32557601	HLA-DRB1|HLA-DRB6|LOC100507714|LOC100507709
cg10130564	3350775	0.175902	28.0075	-155.893	11	117069849	11	117049375	117069313	SIDT2
cg15708909	2903219	0.175087	27.9288	-155.103	6	32487314	6	32713475	32713567	HLA-DRB6
cg06478143	3871095	0.175033	27.9235	-155.051	19	55669059	19	55631231	55660688	TNNT1
cg02082929	2498977	0.175001	27.9205	-155.02	2	109068933	2	109064883	109126038	GCC2|RGPD6|RGPD8|RGPD3|RGPD4|RGPD5
cg04706597	2954280	0.174809	-27.9019	-154.834	6	42927940	6	42929884	42946958	PEX6
cg06112835	3379708	0.174715	-27.8928	-154.743	11	68658793	11	68611613	68671278	MRPL21
cg25243455	2501317	0.173677	27.7924	-153.739	2	114033360	2	113993114	114024581	LOC654433|PAX8
cg19473989	2759582	0.173142	-27.7406	-153.222	4	7912384	4	7757694	7941576	AFAP1
cg20053110	2952323	0.172944	27.7213	-153.03	6	37617864	6	37600293	37665766	MDGA1
cg13607226	3223967	0.17156	-27.5871	-151.694	9	124262699	9	124207279	124262198	GGTA1P
cg19903927	3584096	0.17139	-27.5706	-151.53	15	23811369	15	23810441	23856706	MKRN3
cg20022036	4048241	0.171295	-27.5614	-151.438	6	32549496	6	32485162	32498080	HLA-DRB5|HLA-DRB1|LOC100507714|LOC100507709
cg02774632	3279575	0.170689	-27.5026	-150.854	10	16856617	10	16632610	16859486	RSU1
cg18838701	3871095	0.1704	27.4745	-150.576	19	55668612	19	55631231	55660688	TNNT1
cg26566898	3350775	0.170199	27.4549	-150.382	11	117069891	11	117049375	117069313	SIDT2
cg13081526	2903258	0.170184	-27.4534	-150.367	6	32449961	6	32712833	32714356	HLA-DQA2|LOC100509457|LOC100507718|HLA-DQA1
cg10950028	2350981	0.169805	-27.4166	-150.002	1	110230633	1	110230442	110241207	GSTM1|GSTM2|GSTM4
cg25372449	2903258	0.169622	-27.3988	-149.826	6	32490350	6	32712833	32714356	HLA-DQA2|LOC100509457|LOC100507718|HLA-DQA1
cg08823359	2780999	0.169481	-27.3851	-149.691	4	108641437	4	108304085	108641476	PAPSS1
cg14240646	3240012	0.169222	-27.3599	-149.442	10	27532245	10	27437855	27476860	MASTL|YME1L1
cg12051762	3350775	0.169205	27.3583	-149.426	11	117069788	11	117049375	117069313	SIDT2
cg26720545	2952323	0.168962	27.3346	-149.191	6	37618009	6	37600293	37665766	MDGA1
cg11100640	3584096	0.168445	-27.2843	-148.695	15	23810861	15	23810441	23856706	MKRN3
cg00215587	3584096	0.168218	-27.2621	-148.477	15	23810843	15	23810441	23856706	MKRN3
cg24238852	3955102	0.167728	-27.2144	-148.006	22	24384340	22	24376173	24397977	GSTT1
cg22933800	4048241	0.167712	27.2129	-147.991	6	32605704	6	32485162	32498080	HLA-DRB5|HLA-DRB1|LOC100507714|LOC100507709
cg15254640	3955102	0.167547	-27.1968	-147.833	22	24384393	22	24376173	24397977	GSTT1
cg21862992	3379708	0.167386	-27.1811	-147.678	11	68658383	11	68611613	68671278	MRPL21
cg16220844	2325877	0.167364	-27.1789	-147.657	1	25593175	1	25598991	25656936	RHD|RHCE
cg17901463	2350952	0.167288	-27.1715	-147.584	1	110230473	1	110210667	110252902	GSTM2|GSTM1|ERVK11-1
cg01232511	3645338	0.16713	-27.1561	-147.432	16	2867446	16	2867164	2876285	PRSS21
cg23055377	2903258	0.166975	-27.1409	-147.283	6	32709268	6	32712833	32714356	HLA-DQA2|LOC100509457|LOC100507718|HLA-DQA1
cg19051117	3826656	0.166913	-27.1349	-147.224	19	21767566	19	21649070	21911709	ZNF429|ZNF100|LOC400680
cg18052547	2903258	0.166912	-27.1348	-147.223	6	32552547	6	32712833	32714356	HLA-DQA2|LOC100509457|LOC100507718|HLA-DQA1
cg05380919	3955102	0.16601	27.0467	-146.358	22	24376252	22	24376173	24397977	GSTT1
cg15534755	3350775	0.165751	27.0215	-146.11	11	117069859	11	117049375	117069313	SIDT2
cg08704250	3586834	0.165398	-26.9869	-145.772	15	31115839	15	31195968	31235308	FAN1|MTMR10
cg01957799	3955102	0.165099	-26.9577	-145.486	22	24384135	22	24376173	24397977	GSTT1
cg23234999	3584096	0.16495	-26.9432	-145.343	15	23811205	15	23810441	23856706	MKRN3
cg01064373	2948887	0.164772	26.9258	-145.173	6	31238245	6	31190697	31207016
cg03448915	3695107	0.16467	-26.9158	-145.076	16	66583078	16	66543302	66585617	TK2
cg06981309	2699726	0.164211	-26.8709	-144.637	3	146260954	3	146232968	146262608	PLSCR1
cg26684319	3121228	0.16421	-26.8708	-144.635	8	672406	8	525883	710172	ERICH1
cg10636246	2439554	0.164134	-26.8633	-144.563	1	159046973	1	159032287	159141142	AIM2
cg10187879	4048241	0.164006	26.8508	-144.441	6	32223208	6	32485162	32498080	HLA-DRB5|HLA-DRB1|LOC100507714|LOC100507709
cg01018117	2903258	0.163983	-26.8485	-144.418	6	32707456	6	32712833	32714356	HLA-DQA2|LOC100509457|LOC100507718|HLA-DQA1
cg13318543	3449068	0.163435	26.7949	-143.895	12	29932047	12	29653762	30012692	TMTC1
cg21963583	3379708	0.163103	-26.7623	-143.577	11	68658836	11	68611613	68671278	MRPL21
cg05419812	2948887	0.163046	-26.7567	-143.524	6	31276437	6	31190697	31207016
cg24143305	2903258	0.16279	26.7316	-143.279	6	32604865	6	32712833	32714356	HLA-DQA2|LOC100509457|LOC100507718|HLA-DQA1
cg17681491	3310041	0.162731	26.7258	-143.222	10	123356205	10	122483334	123358590	FGFR2
cg01797450	2936857	0.162666	26.7195	-143.161	6	168134760	6	168227624	168372688	MLLT4
cg08269402	2903258	0.16261	-26.714	-143.107	6	32549631	6	32712833	32714356	HLA-DQA2|LOC100509457|LOC100507718|HLA-DQA1
cg24242384	4048265	0.162522	-26.7053	-143.023	6	32551954	6	32520500	32557601	HLA-DRB1|HLA-DRB6|LOC100507714|LOC100507709
cg11478607	3955102	0.162492	-26.7024	-142.995	22	24384400	22	24376173	24397977	GSTT1
cg07798610	3645338	0.161924	-26.6466	-142.453	16	2867683	16	2867164	2876285	PRSS21
cg05844871	4048241	0.161796	-26.6341	-142.331	6	32526342	6	32485162	32498080	HLA-DRB5|HLA-DRB1|LOC100507714|LOC100507709
cg10807101	2427208	0.160993	-26.5552	-141.566	1	110282274	1	110276566	110283660	GSTM3
cg07280731	3645338	0.160771	-26.5333	-141.354	16	2867773	16	2867164	2876285	PRSS21
cg03276022	3350775	0.160626	26.5191	-141.216	11	117069900	11	117049375	117069313	SIDT2
cg24153763	2954280	0.16042	-26.4989	-141.02	6	42928144	6	42929884	42946958	PEX6
cg02267270	2952323	0.160337	26.4907	-140.941	6	37616410	6	37600293	37665766	MDGA1
cg20064778	3955102	0.160331	-26.4901	-140.936	22	24384315	22	24376173	24397977	GSTT1
cg22708112	3595441	0.159715	-26.4294	-140.349	15	57883392	15	57884139	58074950	MYZAP|GCOM1|POLR2M
cg24336839	3955102	0.1596	-26.4181	-140.239	22	24384397	22	24376173	24397977	GSTT1
cg21650737	3121228	0.159209	-26.3796	-139.868	8	674525	8	525883	710172	ERICH1
cg05388281	2713837	0.159162	-26.375	-139.823	4	125504	4	106925	391413	ZNF718
cg22838050	3815243	0.159134	-26.3722	-139.797	19	872690	19	859473	863739	CFD
cg10909506	3755903	0.158715	-26.331	-139.399	17	38081995	17	38056884	38076433	GSDMB
cg16682276	2954280	0.158504	-26.3101	-139.198	6	42928056	6	42929884	42946958	PEX6
cg18919024	2948887	0.158414	-26.3012	-139.113	6	31239133	6	31190697	31207016
cg13972202	4048241	0.157953	-26.2557	-138.675	6	32489801	6	32485162	32498080	HLA-DRB5|HLA-DRB1|LOC100507714|LOC100507709
cg24438145	3726569	0.157302	-26.1915	-138.057	17	48624694	17	48623667	48633741	SPATA20
cg19662922	3443348	0.157192	26.1806	-137.953	12	9217079	12	9204459	9268733	A2M|PZP
cg04548204	3443464	0.157138	-26.1753	-137.902	12	9162872	12	9288945	9360966	PZP
cg25651476	3871011	0.15708	-26.1695	-137.847	19	55476717	19	55555309	55580897	RDH13
cg04026937	2903219	0.156838	26.1456	-137.617	6	32549361	6	32713475	32713567	HLA-DRB6
cg10546252	3955102	0.156724	-26.1343	-137.509	22	24384294	22	24376173	24397977	GSTT1
cg15544633	2566586	0.156623	26.1244	-137.414	2	99771531	2	99613734	99771407	TSGA10
cg06884495	3553998	0.156245	-26.0869	-137.056	14	104394621	14	104394795	104541164	TDRD9
cg24040502	3871011	0.155724	-26.0354	-136.562	19	55477810	19	55555309	55580897	RDH13
cg11752275	2491745	0.155476	-26.0108	-136.328	2	85921036	2	85921414	85966667	GNLY
cg14914046	4048241	0.155241	25.9875	-136.105	6	32223098	6	32485162	32498080	HLA-DRB5|HLA-DRB1|LOC100507714|LOC100507709
cg13778567	2903258	0.155162	25.9797	-136.03	6	32609783	6	32712833	32714356	HLA-DQA2|LOC100509457|LOC100507718|HLA-DQA1
cg05740244	3322807	0.155108	-25.9743	-135.979	11	18434015	11	18433853	18473584	LDHC
cg07127456	3695107	0.154814	-25.9452	-135.701	16	66583081	16	66543302	66585617	TK2
cg01745539	4048265	0.153811	25.8457	-134.754	6	32632331	6	32520500	32557601	HLA-DRB1|HLA-DRB6|LOC100507714|LOC100507709
cg13275603	2862696	0.153664	-25.8311	-134.615	5	73927487	5	73923235	73937249	ENC1
cg09436375	2954280	0.153646	-25.8294	-134.598	6	42928200	6	42929884	42946958	PEX6
cg22001483	2936857	0.153335	25.7985	-134.304	6	168109493	6	168227624	168372688	MLLT4
cg11893552	2936857	0.153187	-25.7837	-134.164	6	168045268	6	168227624	168372688	MLLT4
cg19662922	3443464	0.152858	25.7511	-133.854	12	9217079	12	9288945	9360966	PZP
cg11938080	2491745	0.152442	-25.7096	-133.461	2	85924685	2	85921414	85966667	GNLY
cg01577529	3667093	0.152032	-25.6688	-133.075	16	70190513	16	70147529	70196432	PDPR
cg03097995	3871095	0.151983	25.664	-133.029	19	55669091	19	55631231	55660688	TNNT1
cg24815792	2954280	0.151651	-25.6309	-132.716	6	42927959	6	42929884	42946958	PEX6
cg12717203	2713837	0.151349	-25.6008	-132.432	4	124342	4	106925	391413	ZNF718
cg07100532	3795866	0.151248	-25.5907	-132.336	18	713085	18	666199	712652	ENOSF1
cg14332815	3322807	0.151077	-25.5737	-132.175	11	18433564	11	18433853	18473584	LDHC
cg01500431	3955102	0.150968	25.5628	-132.073	22	24388327	22	24376173	24397977	GSTT1
cg18786718	3645338	0.150864	-25.5524	-131.975	16	2868001	16	2867164	2876285	PRSS21
cg10197305	2713837	0.15054	-25.5202	-131.67	4	125112	4	106925	391413	ZNF718
cg00211215	2903258	0.150471	25.5132	-131.605	6	32552246	6	32712833	32714356	HLA-DQA2|LOC100509457|LOC100507718|HLA-DQA1
cg00807871	2952323	0.150389	25.5051	-131.528	6	37617124	6	37600293	37665766	MDGA1
cg12636435	2835531	0.150256	-25.4918	-131.403	5	149867965	5	149865285	149963329	NDST1
cg03552039	3310041	0.15022	-25.4882	-131.369	10	123243495	10	122483334	123358590	FGFR2
cg26494441	3958157	0.149542	-25.4205	-130.732	22	32601101	22	32614424	32651382	SLC5A4
cg18711369	3755903	0.149447	-25.411	-130.642	17	38081186	17	38056884	38076433	GSDMB
cg13972202	4048265	0.149418	-25.4081	-130.615	6	32489801	6	32520500	32557601	HLA-DRB1|HLA-DRB6|LOC100507714|LOC100507709
cg18024368	4048241	0.1488	-25.3463	-130.035	6	32632848	6	32485162	32498080	HLA-DRB5|HLA-DRB1|LOC100507714|LOC100507709
cg09478228	2844888	0.148109	-25.2771	-129.386	5	180397910	5	180415877	180433726	BTNL3|BTNL8
cg19662922	3404030	0.148066	25.2728	-129.346	12	9217079	12	9102741	9216030	KLRG1
cg20320494	2713837	0.147888	-25.255	-129.179	4	124232	4	106925	391413	ZNF718
cg21482265	2571608	0.147773	-25.2434	-129.071	2	113992762	2	113961452	114049025	PAX8|LOC654433
cg02919082	4048265	0.147717	25.2378	-129.018	6	32605694	6	32520500	32557601	HLA-DRB1|HLA-DRB6|LOC100507714|LOC100507709
cg11993350	2903219	0.147515	25.2176	-128.829	6	32557404	6	32713475	32713567	HLA-DRB6
cg02296564	3645338	0.147423	-25.2084	-128.743	16	2867051	16	2867164	2876285	PRSS21
cg00490406	2439554	0.14718	-25.184	-128.515	1	159046773	1	159032287	159141142	AIM2
cg04461101	4048265	0.147029	25.1689	-128.374	6	32515251	6	32520500	32557601	HLA-DRB1|HLA-DRB6|LOC100507714|LOC100507709
cg00579921	4048265	0.14693	25.1589	-128.281	6	32489991	6	32520500	32557601	HLA-DRB1|HLA-DRB6|LOC100507714|LOC100507709
cg03202060	4048265	0.146899	-25.1558	-128.252	6	32633015	6	32520500	32557601	HLA-DRB1|HLA-DRB6|LOC100507714|LOC100507709
cg24802813	3046681	0.146828	-25.1487	-128.185	7	38389991	7	38383495	38389603	TRGV5P
cg16524733	3350775	0.146666	25.1324	-128.033	11	117070046	11	117049375	117069313	SIDT2
cg25703541	3955102	0.146478	-25.1135	-127.857	22	24373054	22	24376173	24397977	GSTT1
cg05030953	2948887	0.146117	25.0773	-127.52	6	31241000	6	31190697	31207016
cg12736254	2903219	0.145149	24.9799	-126.614	6	32557419	6	32713475	32713567	HLA-DRB6
cg00876127	3692928	0.144749	24.9396	-126.239	16	56554313	16	56504324	56569048	BBS2|OGFOD1
cg15567057	2780999	0.144561	-24.9207	-126.064	4	108641439	4	108304085	108641476	PAPSS1
cg05844871	4048265	0.14421	-24.8853	-125.736	6	32526342	6	32520500	32557601	HLA-DRB1|HLA-DRB6|LOC100507714|LOC100507709
cg17760849	3871011	0.144087	-24.8729	-125.621	19	55477755	19	55555309	55580897	RDH13
cg07858613	3046681	0.143482	-24.8119	-125.057	7	38389685	7	38383495	38389603	TRGV5P
cg20016023	3302240	0.143373	-24.8009	-124.955	10	99160130	10	99108943	99185496	RRP12
cg22666875	3955102	0.143305	24.794	-124.891	22	24348640	22	24376173	24397977	GSTT1
cg22956635	3728776	0.143095	-24.7727	-124.695	17	56566398	17	56769954	56811686	RAD51C
cg09371744	3935486	0.143071	-24.7703	-124.673	21	47987607	21	48018540	48025101	S100B
cg08122652	2639054	0.14307	-24.7702	-124.672	3	122281939	3	122398047	122449684	PARP14
cg24470466	4048241	0.14265	24.7278	-124.281	6	32608858	6	32485162	32498080	HLA-DRB5|HLA-DRB1|LOC100507714|LOC100507709
cg12889195	2571608	0.142472	-24.7098	-124.114	2	113992843	2	113961452	114049025	PAX8|LOC654433
cg18821972	2952323	0.142362	24.6986	-124.012	6	37660403	6	37600293	37665766	MDGA1
cg09976051	2794902	0.142345	-24.697	-123.996	4	178362394	4	178325813	178363591	AGA
cg22730830	3645338	0.142283	-24.6907	-123.939	16	2867434	16	2867164	2876285	PRSS21
cg18816397	4048241	0.141687	24.6304	-123.383	6	32489555	6	32485162	32498080	HLA-DRB5|HLA-DRB1|LOC100507714|LOC100507709
cg24470466	2903219	0.141655	-24.6271	-123.353	6	32608858	6	32713475	32713567	HLA-DRB6
cg11821245	3322807	0.141526	-24.614	-123.233	11	18433683	11	18433853	18473584	LDHC
cg08861456	2390259	0.141209	-24.5819	-122.938	1	248100276	1	248128679	248129641	OR2AK2
cg02793323	4048265	0.141205	24.5815	-122.934	6	32606884	6	32520500	32557601	HLA-DRB1|HLA-DRB6|LOC100507714|LOC100507709
cg04887076	3871011	0.14115	-24.5759	-122.883	19	55477653	19	55555309	55580897	RDH13
cg04548204	3443348	0.141143	-24.5752	-122.876	12	9162872	12	9204459	9268733	A2M|PZP
cg22933800	4048265	0.140727	24.533	-122.489	6	32605704	6	32520500	32557601	HLA-DRB1|HLA-DRB6|LOC100507714|LOC100507709
cg06293782	4048241	0.140725	24.5329	-122.488	6	32713188	6	32485162	32498080	HLA-DRB5|HLA-DRB1|LOC100507714|LOC100507709
cg11216554	3310675	0.140669	-24.5272	-122.436	10	124638983	10	124591625	124639765	CUZD1|FAM24B-CUZD1
cg09084244	3476097	0.140502	24.5103	-122.281	12	123757860	12	123745523	123756855	CDK2AP1
cg22517527	3935486	0.140496	-24.5097	-122.275	21	48056967	21	48018540	48025101	S100B
cg14374521	3310675	0.140233	-24.483	-122.03	10	124638874	10	124591625	124639765	CUZD1|FAM24B-CUZD1
cg21697381	3753538	0.140172	-24.4767	-121.974	17	33759957	17	33730863	33760334	SLFN12|SLFN12L
cg07093428	3322807	0.140012	-24.4605	-121.825	11	18433500	11	18433853	18473584	LDHC
cg14926196	2952323	0.139954	24.4546	-121.771	6	37616482	6	37600293	37665766	MDGA1
cg24638099	4048241	0.139919	24.451	-121.738	6	32526027	6	32485162	32498080	HLA-DRB5|HLA-DRB1|LOC100507714|LOC100507709
cg04450876	3456805	0.13975	-24.4339	-121.581	12	54866945	12	54849626	54867391	GTSF1
cg15765251	3815243	0.139475	-24.4059	-121.325	19	888814	19	859473	863739	CFD
cg19566405	3753538	0.139421	-24.4004	-121.276	17	33759965	17	33730863	33760334	SLFN12|SLFN12L
cg01744396	3955102	0.139369	-24.3952	-121.228	22	24384245	22	24376173	24397977	GSTT1
cg22404498	3958157	0.139292	-24.3873	-121.156	22	32600722	22	32614424	32651382	SLC5A4
cg27046052	3584096	0.139107	-24.3685	-120.984	15	23810652	15	23810441	23856706	MKRN3
cg11008123	3325839	0.139063	-24.364	-120.943	11	33097335	11	33060990	33127478	TCP11L1
cg27107292	4048241	0.139021	-24.3597	-120.904	6	32547167	6	32485162	32498080	HLA-DRB5|HLA-DRB1|LOC100507714|LOC100507709
cg19083407	2571608	0.13901	-24.3586	-120.894	2	113993142	2	113961452	114049025	PAX8|LOC654433
cg20995778	3871011	0.138709	-24.328	-120.615	19	55478262	19	55555309	55580897	RDH13
cg25520068	2350952	0.13866	-24.323	-120.569	1	110254679	1	110210667	110252902	GSTM2|GSTM1|ERVK11-1
cg07363637	2949488	0.138645	-24.3214	-120.555	6	31846996	6	31830975	31846757	SLC44A4
cg11720950	4048241	0.138609	24.3178	-120.522	6	32223114	6	32485162	32498080	HLA-DRB5|HLA-DRB1|LOC100507714|LOC100507709
cg00297950	2427208	0.138573	-24.3141	-120.488	1	110282525	1	110276566	110283660	GSTM3
cg16299003	3310675	0.13802	-24.2578	-119.976	10	124638804	10	124591625	124639765	CUZD1|FAM24B-CUZD1
cg22247664	2350922	0.137998	-24.2556	-119.955	1	110199126	1	110198703	110222850	GSTM4|GSTM5|GSTM1
cg22037249	2903401	0.137608	24.2158	-119.594	6	33037690	6	33043716	33059415	HLA-DPB1
cg00959259	2639054	0.137585	-24.2134	-119.572	3	122281975	3	122398047	122449684	PARP14
cg22984282	4048241	0.13755	-24.2098	-119.539	6	32632568	6	32485162	32498080	HLA-DRB5|HLA-DRB1|LOC100507714|LOC100507709
cg10995422	2903219	0.137243	-24.1785	-119.255	6	32522872	6	32713475	32713567	HLA-DRB6
cg24143305	2903219	0.137111	-24.1651	-119.133	6	32604865	6	32713475	32713567	HLA-DRB6
cg09506600	2390259	0.137083	-24.1622	-119.107	1	248100228	1	248128679	248129641	OR2AK2
cg18685455	2975385	0.136963	24.1499	-118.995	6	135796690	6	135587909	135839806	AHI1
cg16490823	2984884	0.136514	24.104	-118.58	6	167085508	6	167271494	167370679	RNASET2
cg03763873	3511698	0.136089	-24.0605	-118.186	13	43565901	13	43411603	43566520	EPSTI1
cg07415359	3322807	0.135971	-24.0485	-118.078	11	18434354	11	18433853	18473584	LDHC
cg18879300	2398820	0.135841	-24.0351	-117.957	1	17446768	1	17393257	17445930	PADI2
cg11784243	2898746	0.135465	-23.9967	-117.609	6	25369563	6	25155651	25620889	LRRC16A
cg17480035	2903258	0.134897	-23.9384	-117.084	6	32552670	6	32712833	32714356	HLA-DQA2|LOC100509457|LOC100507718|HLA-DQA1
cg06188083	3257246	0.134833	-23.9319	-117.026	10	91093005	10	91152323	91163733	IFIT1
cg19767548	3322807	0.134807	-23.9292	-117.001	11	18433554	11	18433853	18473584	LDHC
cg18997137	3514639	0.134533	-23.9011	-116.748	13	52419689	13	52342129	52378293	DHRS12
cg10217052	4048241	0.134351	23.8825	-116.58	6	32607174	6	32485162	32498080	HLA-DRB5|HLA-DRB1|LOC100507714|LOC100507709
cg03335624	2862696	0.134189	-23.8658	-116.43	5	73934942	5	73923235	73937249	ENC1
cg16699635	4048241	0.134026	23.8491	-116.28	6	32498677	6	32485162	32498080	HLA-DRB5|HLA-DRB1|LOC100507714|LOC100507709
cg23933602	3279575	0.133995	23.8458	-116.251	10	16859644	10	16632610	16859486	RSU1
cg17781669	2835531	0.133952	-23.8414	-116.211	5	149868359	5	149865285	149963329	NDST1
cg13603551	3031624	0.133917	-23.8378	-116.179	7	150549406	7	150490069	150533807	TMEM176A
cg11601398	3310041	0.133912	23.8373	-116.175	10	123220399	10	122483334	123358590	FGFR2
cg17113008	2395123	0.133679	23.8134	-115.96	1	7962847	1	7902765	7973357	UTS2|PER3
cg04833017	2374982	0.133257	-23.7699	-115.57	1	201951399	1	201951520	201975685	RNPEP|LOC100506636
cg07307142	3701837	0.132976	23.7411	-115.312	16	82071433	16	82181022	82203812	MPHOSPH6
cg10117171	2325877	0.132933	23.7366	-115.271	1	25599238	1	25598991	25656936	RHD|RHCE
cg24920358	2331602	0.132837	23.7267	-115.183	1	40204285	1	40157910	40229580	PPIE|BMP8B|CCDC25
cg20792895	3584096	0.132761	-23.7189	-115.113	15	23810334	15	23810441	23856706	MKRN3
cg25925210	2528093	0.132618	-23.7042	-114.982	2	219576383	2	219646492	219680009	CYP27A1
cg11100481	2835531	0.132581	-23.7004	-114.947	5	149867577	5	149865285	149963329	NDST1
cg15947283	3046708	0.132509	-23.6929	-114.881	7	38398836	7	38396918	38398809
cg17445212	2571608	0.132472	-23.6891	-114.847	2	113993313	2	113961452	114049025	PAX8|LOC654433
cg11924638	2898746	0.132449	-23.6867	-114.825	6	25408223	6	25155651	25620889	LRRC16A
cg11346248	3753538	0.132317	-23.6731	-114.704	17	33759929	17	33730863	33760334	SLFN12|SLFN12L
cg19689876	3871011	0.132275	-23.6688	-114.665	19	55477759	19	55555309	55580897	RDH13
cg24620635	2491745	0.132203	-23.6614	-114.599	2	85921963	2	85921414	85966667	GNLY
cg03251655	3753538	0.132144	-23.6553	-114.544	17	33759512	17	33730863	33760334	SLFN12|SLFN12L
cg06961873	2325877	0.132016	-23.6422	-114.427	1	25825780	1	25598991	25656936	RHD|RHCE
cg24707219	2949488	0.131994	-23.6399	-114.406	6	31847009	6	31830975	31846757	SLC44A4
cg02675527	2571608	0.131941	23.6344	-114.358	2	114030824	2	113961452	114049025	PAX8|LOC654433
cg18673377	3872542	0.131871	-23.6271	-114.293	19	58446898	19	58431914	58446730	ZNF418
cg05875700	3121228	0.131736	-23.6133	-114.169	8	638208	8	525883	710172	ERICH1
cg08219170	3955102	0.131632	-23.6024	-114.073	22	24384573	22	24376173	24397977	GSTT1
cg24565820	3955102	0.131581	-23.5972	-114.026	22	24372926	22	24376173	24397977	GSTT1
cg27588902	2954280	0.131465	-23.5852	-113.919	6	42928151	6	42929884	42946958	PEX6
cg17684657	2894790	0.131445	-23.5831	-113.9	6	10886967	6	10887064	10984186	SYCP2L|ELOVL2|TMEM14B
cg22299467	3872542	0.131208	-23.5586	-113.682	19	58399865	19	58431914	58446730	ZNF418
cg21223191	4048265	0.131153	23.553	-113.632	6	32583741	6	32520500	32557601	HLA-DRB1|HLA-DRB6|LOC100507714|LOC100507709
cg16002799	3871095	0.131153	23.5529	-113.632	19	55669872	19	55631231	55660688	TNNT1
cg00299286	2844888	0.130849	23.5215	-113.352	5	180478185	5	180415877	180433726	BTNL3|BTNL8
cg09033563	3955102	0.130619	-23.4978	-113.141	22	24373618	22	24376173	24397977	GSTT1
cg10795676	2899333	0.130474	23.4827	-113.007	6	26370623	6	26376757	26378535	BTN3A2
cg24794052	3310041	0.130314	23.4662	-112.86	10	123127861	10	122483334	123358590	FGFR2
cg20821042	2903258	0.130274	-23.4621	-112.824	6	32709158	6	32712833	32714356	HLA-DQA2|LOC100509457|LOC100507718|HLA-DQA1
cg21280719	2954280	0.129825	-23.4156	-112.411	6	42927975	6	42929884	42946958	PEX6
cg23216724	2984884	0.129778	-23.4107	-112.368	6	167571584	6	167271494	167370679	RNASET2
cg10187879	4048265	0.129776	23.4105	-112.366	6	32223208	6	32520500	32557601	HLA-DRB1|HLA-DRB6|LOC100507714|LOC100507709
cg20005518	3753538	0.129703	-23.4029	-112.299	17	33759484	17	33730863	33760334	SLFN12|SLFN12L
cg27270541	3866845	0.129685	-23.4011	-112.283	19	48614177	19	48551107	48614058	PLA2G4C
cg13134650	2451593	0.129618	-23.3941	-112.221	1	203156764	1	203147930	203155877	CHI3L1
cg03045620	2949488	0.12956	-23.3881	-112.167	6	31846970	6	31830975	31846757	SLC44A4
cg05751055	2950329	0.129471	23.3788	-112.086	6	33036504	6	33032346	33048555	HLA-DPA1
cg26348696	2324616	0.129376	-23.369	-111.999	1	22425642	1	22351701	22357701	LINC00339
cg26398848	2537109	0.129284	-23.3594	-111.914	2	263559	2	217277	264846	SH3YL1
cg10180404	4048265	0.129188	23.3495	-111.826	6	32632334	6	32520500	32557601	HLA-DRB1|HLA-DRB6|LOC100507714|LOC100507709
cg17821453	2414958	0.129137	-23.3442	-111.779	1	59008471	1	59040643	59043445	TACSTD2
cg13762704	3870611	0.129095	23.3398	-111.74	19	55141723	19	54720962	54809932	LILRA6
cg01028142	2468351	0.128953	-23.3251	-111.61	2	7004578	2	7005985	7058515	RSAD2|RNF144A-AS1
cg18033671	2633737	0.128952	-23.325	-111.609	3	100427096	3	100328445	100419603	GPR128
cg22233843	4048241	0.128763	-23.3053	-111.436	6	32632565	6	32485162	32498080	HLA-DRB5|HLA-DRB1|LOC100507714|LOC100507709
cg05232215	2336585	0.128698	-23.2987	-111.377	1	53393825	1	53392968	53517355	SCP2
cg00572387	3894668	0.128684	-23.2972	-111.364	20	1472914	20	1451386	1472233	SIRPB2
cg03981535	2374982	0.128652	-23.2938	-111.334	1	201951234	1	201951520	201975685	RNPEP|LOC100506636
cg02945192	3815416	0.128554	-23.2837	-111.244	19	1038140	19	1040122	1065561	ABCA7
cg24080129	4048241	0.128395	23.2672	-111.099	6	32797488	6	32485162	32498080	HLA-DRB5|HLA-DRB1|LOC100507714|LOC100507709
cg15231942	3815243	0.128364	-23.264	-111.07	19	873330	19	859473	863739	CFD
cg19963856	3753538	0.128197	-23.2466	-110.917	17	33759573	17	33730863	33760334	SLFN12|SLFN12L
cg00666641	2435981	0.128151	-23.2417	-110.874	1	153353168	1	153346191	153348105	S100A12
cg13354988	2537109	0.127892	-23.2149	-110.637	2	263656	2	217277	264846	SH3YL1
cg22933800	2903219	0.127623	-23.1868	-110.391	6	32605704	6	32713475	32713567	HLA-DRB6
cg18587557	3753538	0.127574	-23.1817	-110.346	17	33760419	17	33730863	33760334	SLFN12|SLFN12L
cg07318398	3757399	0.127528	23.1769	-110.304	17	39993101	17	39976232	39993947	NT5C3L|FKBP10
cg18816397	4048265	0.127527	23.1768	-110.303	6	32489555	6	32520500	32557601	HLA-DRB1|HLA-DRB6|LOC100507714|LOC100507709
cg16569309	3859915	0.127488	-23.1728	-110.267	19	36264029	19	36232987	36237662	U2AF1L4
cg13425888	3871011	0.127423	-23.1659	-110.207	19	55476669	19	55555309	55580897	RDH13
cg04601775	4048241	0.127335	-23.1568	-110.127	6	32557478	6	32485162	32498080	HLA-DRB5|HLA-DRB1|LOC100507714|LOC100507709
cg15031253	3871011	0.127291	-23.1522	-110.086	19	55476665	19	55555309	55580897	RDH13
cg07564979	2903219	0.12728	-23.1511	-110.076	6	32451079	6	32713475	32713567	HLA-DRB6
cg23331433	2950329	0.127195	23.1423	-109.999	6	33039606	6	33032346	33048555	HLA-DPA1
cg19855227	3556966	0.127109	-23.1333	-109.92	14	23451711	14	23415469	23426357	HAUS4|MIR4707
cg00119778	4048241	0.127002	23.1221	-109.821	6	32466447	6	32485162	32498080	HLA-DRB5|HLA-DRB1|LOC100507714|LOC100507709
cg22692511	3350775	0.12698	23.1198	-109.802	11	117069966	11	117049375	117069313	SIDT2
cg18715193	2950329	0.126864	23.1078	-109.696	6	33035286	6	33032346	33048555	HLA-DPA1
cg07280206	3692928	0.126856	23.1069	-109.688	16	56554249	16	56504324	56569048	BBS2|OGFOD1
cg22337626	2410470	0.126828	-23.104	-109.663	1	46420220	1	46505822	46616888	PIK3R3
cg22654677	3742212	0.126652	23.0856	-109.501	17	4612450	17	4533803	4544946	ALOX15|ALOX15P1
cg04647790	3514685	0.126567	-23.0768	-109.424	13	52419265	13	52387483	52419499	LINC00282
cg26689483	2762334	0.126463	-23.0658	-109.328	4	17513197	4	17448912	17513842	QDPR
cg05104897	2741236	0.126452	-23.0647	-109.318	4	120127485	4	120133747	120217298	USP53
cg14378564	2403335	0.126332	23.0522	-109.208	1	28417750	1	28296861	28415226	EYA3
cg07594247	2571608	0.126242	-23.0427	-109.126	2	113993304	2	113961452	114049025	PAX8|LOC654433
cg07772999	2571608	0.126161	-23.0343	-109.052	2	113993052	2	113961452	114049025	PAX8|LOC654433
cg14928764	3901055	0.125727	-22.9889	-108.655	20	23064608	20	23031271	23074539	CD93
cg13603551	3079172	0.125677	-22.9837	-108.609	7	150549406	7	150488310	150574233	TMEM176B|TMEM176A
cg17376015	2903219	0.125508	22.9661	-108.455	6	32557422	6	32713475	32713567	HLA-DRB6
cg22930808	2639054	0.125499	-22.9651	-108.446	3	122281881	3	122398047	122449684	PARP14
cg11437465	2903401	0.125376	22.9523	-108.334	6	33036958	6	33043716	33059415	HLA-DPB1
cg09704166	2571608	0.125353	22.9498	-108.312	2	114031854	2	113961452	114049025	PAX8|LOC654433
cg18002480	3121228	0.125077	-22.921	-108.061	8	672007	8	525883	710172	ERICH1
cg13661648	2903401	0.125055	22.9187	-108.041	6	33035284	6	33043716	33059415	HLA-DPB1
cg13019553	2948926	0.124672	-22.8785	-107.69	6	31324916	6	31248423	31325151
cg11218091	3310675	0.1246	-22.871	-107.625	10	124638976	10	124591625	124639765	CUZD1|FAM24B-CUZD1
cg09970392	2948887	0.12452	-22.8626	-107.552	6	31239259	6	31190697	31207016
cg06180910	3955102	0.12436	22.8458	-107.406	22	24382663	22	24376173	24397977	GSTT1
cg25259754	2439001	0.124359	-22.8457	-107.405	1	157670220	1	157644131	157670765	FCRL3
cg11784298	4048241	0.1243	22.8395	-107.351	6	32610971	6	32485162	32498080	HLA-DRB5|HLA-DRB1|LOC100507714|LOC100507709
cg11763394	2571608	0.123825	-22.7896	-106.917	2	113992921	2	113961452	114049025	PAX8|LOC654433
cg03326410	2959197	0.123702	-22.7767	-106.805	6	64151739	6	63988541	64029882	LGSN
cg12296550	2903219	0.12356	-22.7618	-106.676	6	32728862	6	32713475	32713567	HLA-DRB6
cg04567302	2949488	0.123499	-22.7554	-106.62	6	31846956	6	31830975	31846757	SLC44A4
cg23564664	2571608	0.123464	22.7518	-106.588	2	113997917	2	113961452	114049025	PAX8|LOC654433
cg08010331	2950329	0.123263	22.7306	-106.405	6	33038032	6	33032346	33048555	HLA-DPA1
cg08330690	3753538	0.123213	-22.7253	-106.359	17	33760293	17	33730863	33760334	SLFN12|SLFN12L
cg01053087	3121228	0.123098	-22.7132	-106.254	8	637909	8	525883	710172	ERICH1
cg15921436	3760268	0.122944	-22.697	-106.113	17	44337874	17	44351570	44439247	ARL17A|ARL17B|LRRC37A2
cg11680055	2350981	0.122742	-22.6758	-105.93	1	110230252	1	110230442	110241207	GSTM1|GSTM2|GSTM4
cg12858166	2903401	0.122695	22.6708	-105.887	6	33033176	6	33043716	33059415	HLA-DPB1
cg10775576	3968512	0.122395	-22.6392	-105.614	X	10124333	X	10125037	10205692	CLCN4
cg21550016	2571608	0.122168	-22.6153	-105.407	2	113992930	2	113961452	114049025	PAX8|LOC654433
cg22731440	2948887	0.122121	-22.6103	-105.364	6	31323506	6	31190697	31207016
cg17732690	3958157	0.122112	-22.6093	-105.355	22	32750734	22	32614424	32651382	SLC5A4
cg07569194	2350922	0.121657	22.5614	-104.941	1	110200960	1	110198703	110222850	GSTM4|GSTM5|GSTM1
cg03611265	3445123	0.121317	22.5255	-104.632	12	13132894	12	13127822	13183635	HTR7P1|HEBP1|LOC100506314
cg25671484	2954280	0.121303	-22.5239	-104.619	6	42927993	6	42929884	42946958	PEX6
cg16112050	3795866	0.120918	-22.4833	-104.269	18	713200	18	666199	712652	ENOSF1
cg08122652	2692060	0.120751	-22.4656	-104.117	3	122281939	3	122246779	122283503	PARP9
cg10010249	3826656	0.120722	-22.4625	-104.09	19	21860821	19	21649070	21911709	ZNF429|ZNF100|LOC400680
cg14914046	4048265	0.120496	22.4386	-103.885	6	32223098	6	32520500	32557601	HLA-DRB1|HLA-DRB6|LOC100507714|LOC100507709
cg00395995	3121228	0.120419	-22.4305	-103.816	8	674959	8	525883	710172	ERICH1
cg23234602	2844888	0.120416	-22.4302	-103.812	5	180428536	5	180415877	180433726	BTNL3|BTNL8
cg11788523	3872542	0.120304	-22.4183	-103.71	19	58446770	19	58431914	58446730	ZNF418
cg13047157	2903219	0.120272	22.4149	-103.682	6	32633114	6	32713475	32713567	HLA-DRB6
cg06032479	4048241	0.120263	-22.4139	-103.673	6	32552026	6	32485162	32498080	HLA-DRB5|HLA-DRB1|LOC100507714|LOC100507709
cg27107292	4048265	0.120259	-22.4135	-103.669	6	32547167	6	32520500	32557601	HLA-DRB1|HLA-DRB6|LOC100507714|LOC100507709
cg24848973	2682088	0.120195	-22.4068	-103.612	3	71775152	3	71473781	71803434	EIF4E3
cg21340093	2475710	0.120107	-22.3974	-103.531	2	30739210	2	30540175	30915268	LCLAT1
cg23464743	4048241	0.119875	-22.3728	-103.321	6	32633163	6	32485162	32498080	HLA-DRB5|HLA-DRB1|LOC100507714|LOC100507709
cg21994712	3826656	0.119751	-22.3596	-103.208	19	21861136	19	21649070	21911709	ZNF429|ZNF100|LOC400680
cg17806989	3482017	0.119736	-22.3581	-103.195	13	25338287	13	25377824	25454056	RNF17
cg25397663	2713837	0.11971	-22.3553	-103.171	4	124622	4	106925	391413	ZNF718
cg05174890	3753538	0.119486	-22.3316	-102.968	17	33759986	17	33730863	33760334	SLFN12|SLFN12L
cg20022036	4048265	0.119455	-22.3283	-102.939	6	32549496	6	32520500	32557601	HLA-DRB1|HLA-DRB6|LOC100507714|LOC100507709
cg00202166	3481986	0.119333	-22.3153	-102.828	13	25338289	13	25338234	25400249	RNF17
cg14192029	2713837	0.119254	-22.3069	-102.757	4	126058	4	106925	391413	ZNF718
cg17700453	3382061	0.119253	-22.3069	-102.756	11	74657466	11	74518794	74660514	XRRA1
cg26036029	4048241	0.118797	-22.2584	-102.342	6	32552443	6	32485162	32498080	HLA-DRB5|HLA-DRB1|LOC100507714|LOC100507709
cg08864375	2936857	0.118647	22.2424	-102.206	6	168107203	6	168227624	168372688	MLLT4
cg05428452	2903258	0.118225	-22.1975	-101.823	6	32712979	6	32712833	32714356	HLA-DQA2|LOC100509457|LOC100507718|HLA-DQA1
cg09900440	2903401	0.11815	22.1895	-101.755	6	33033312	6	33043716	33059415	HLA-DPB1
cg14302130	2903401	0.117992	22.1727	-101.612	6	33032830	6	33043716	33059415	HLA-DPB1
cg05995528	2950329	0.11776	-22.148	-101.401	6	33036495	6	33032346	33048555	HLA-DPA1
cg08418111	3322807	0.11767	-22.1384	-101.32	11	18433745	11	18433853	18473584	LDHC
cg26872564	3995392	0.117506	-22.1209	-101.171	X	152086636	X	152066621	152142015	ZNF185
cg24593918	4048241	0.117458	-22.1158	-101.128	6	32633157	6	32485162	32498080	HLA-DRB5|HLA-DRB1|LOC100507714|LOC100507709
cg25283336	2903401	0.117227	22.0911	-100.918	6	33033484	6	33043716	33059415	HLA-DPB1
cg04768958	2475710	0.117166	-22.0846	-100.863	2	30671403	2	30540175	30915268	LCLAT1
cg08885076	2566586	0.117005	22.0675	-100.718	2	99613938	2	99613734	99771407	TSGA10
cg21256200	3955102	0.116992	22.0661	-100.706	22	24374012	22	24376173	24397977	GSTT1
cg20302342	2438042	0.116846	-22.0505	-100.574	1	156215951	1	156219019	156252630	SMG5
cg13081526	2903219	0.116709	22.0358	-100.449	6	32449961	6	32713475	32713567	HLA-DRB6
cg23464743	2903219	0.116584	22.0224	-100.336	6	32633163	6	32713475	32713567	HLA-DRB6
cg23093754	2954280	0.1165	-22.0135	-100.26	6	42928079	6	42929884	42946958	PEX6
cg10217052	4048265	0.116454	22.0085	-100.218	6	32607174	6	32520500	32557601	HLA-DRB1|HLA-DRB6|LOC100507714|LOC100507709
cg24638099	4048265	0.116438	22.0068	-100.204	6	32526027	6	32520500	32557601	HLA-DRB1|HLA-DRB6|LOC100507714|LOC100507709
cg17744997	2984884	0.116257	-21.9875	-100.04	6	167401611	6	167271494	167370679	RNASET2
cg13707729	3310041	0.116227	21.9843	-100.014	10	123326490	10	122483334	123358590	FGFR2
cg11716795	3379708	0.116215	-21.983	-100.002	11	68671300	11	68611613	68671278	MRPL21
cg00786635	2325877	0.116207	-21.9822	-99.9955	1	25594202	1	25598991	25656936	RHD|RHCE
cg10708189	2414958	0.116108	-21.9716	-99.9059	1	58898793	1	59040643	59043445	TACSTD2
cg12163508	3243262	0.116057	-21.9661	-99.8597	10	38645121	10	38610236	38702460	HSD17B7P2|HSD17B7|DDR2|LOC731275|LOC100506479|LOC100288102
cg23835646	3960174	0.116035	-21.9637	-99.8396	22	37976063	22	37966126	37976140	LGALS2
cg03320827	2894790	0.115803	-21.9389	-99.6296	6	10887367	6	10887064	10984186	SYCP2L|ELOVL2|TMEM14B
cg15744005	3261923	0.115701	21.928	-99.5378	10	104629667	10	104605295	104661713	AS3MT|C10orf32-AS3MT
cg03237218	3753538	0.115674	-21.925	-99.5126	17	33760527	17	33730863	33760334	SLFN12|SLFN12L
cg08269402	2903219	0.11562	21.9192	-99.464	6	32549631	6	32713475	32713567	HLA-DRB6
cg04329870	2562932	0.115491	-21.9055	-99.3478	2	87048747	2	87004412	87035509	CD8A
cg26435281	2440943	0.115424	-21.8983	-99.2871	1	161594100	1	161500408	161627141	FCGR3B
cg22131547	3760268	0.11506	21.8592	-98.958	17	44274436	17	44351570	44439247	ARL17A|ARL17B|LRRC37A2
cg17134153	2439001	0.114843	-21.8359	-98.7623	1	157670328	1	157644131	157670765	FCRL3
cg00959259	2692060	0.114729	-21.8236	-98.6587	3	122281975	3	122246779	122283503	PARP9
cg03804621	3310675	0.114724	-21.8231	-98.6541	10	124638756	10	124591625	124639765	CUZD1|FAM24B-CUZD1
cg10431713	3753538	0.114622	-21.8121	-98.5618	17	33760230	17	33730863	33760334	SLFN12|SLFN12L
cg12087615	3455728	0.11461	-21.8108	-98.551	12	53070144	12	53068459	53081875	KRT1
cg20354552	3753538	0.11447	-21.7957	-98.4245	17	33760249	17	33730863	33760334	SLFN12|SLFN12L
cg14799809	4048241	0.114401	21.7884	-98.3627	6	32608095	6	32485162	32498080	HLA-DRB5|HLA-DRB1|LOC100507714|LOC100507709
cg07889003	2903258	0.114319	21.7795	-98.2885	6	32546614	6	32712833	32714356	HLA-DQA2|LOC100509457|LOC100507718|HLA-DQA1
cg15060012	3872542	0.114254	-21.7726	-98.2298	19	58446783	19	58431914	58446730	ZNF418
cg25860143	4048241	0.11405	21.7506	-98.0457	6	32528968	6	32485162	32498080	HLA-DRB5|HLA-DRB1|LOC100507714|LOC100507709
cg09312897	4048241	0.113933	21.7381	-97.9405	6	32632000	6	32485162	32498080	HLA-DRB5|HLA-DRB1|LOC100507714|LOC100507709
cg16585132	2407478	0.11382	-21.7259	-97.8385	1	38464943	1	38462445	38471310	FHL3
cg05460996	2984884	0.113812	21.725	-97.8307	6	167370529	6	167271494	167370679	RNASET2
cg15014361	4048241	0.113786	21.7222	-97.8078	6	32609212	6	32485162	32498080	HLA-DRB5|HLA-DRB1|LOC100507714|LOC100507709
cg23815491	3667858	0.113546	-21.6963	-97.5908	16	72088622	16	72088521	72094922	HP
cg17383186	2436467	0.113543	-21.696	-97.5884	1	154127629	1	153965172	154127582	NUP210L
cg05742863	3963754	0.113488	-21.6901	-97.5388	22	45809319	22	45739944	45809500	SMC1B
cg17806989	3481986	0.113436	-21.6845	-97.492	13	25338287	13	25338234	25400249	RNF17
cg07584200	3760268	0.113417	-21.6825	-97.475	17	44185029	17	44351570	44439247	ARL17A|ARL17B|LRRC37A2
cg24470466	4048265	0.113349	21.6751	-97.4133	6	32608858	6	32520500	32557601	HLA-DRB1|HLA-DRB6|LOC100507714|LOC100507709
cg08562672	3826656	0.113231	-21.6624	-97.3068	19	21860753	19	21649070	21911709	ZNF429|ZNF100|LOC400680
cg23631229	2395123	0.113215	21.6607	-97.2927	1	7962850	1	7902765	7973357	UTS2|PER3
cg19263700	4048241	0.1131	21.6483	-97.189	6	32223236	6	32485162	32498080	HLA-DRB5|HLA-DRB1|LOC100507714|LOC100507709
cg12117660	3898796	0.112865	-21.6228	-96.9766	20	16555778	20	16237753	16554078	KIF16B
cg05552874	3257246	0.112816	-21.6176	-96.9326	10	91153143	10	91152323	91163733	IFIT1
cg04013093	2954280	0.112458	-21.5789	-96.6102	6	42928303	6	42929884	42946958	PEX6
cg19112186	3966057	0.112446	21.5776	-96.5991	22	51016638	22	51007298	51021504	CHKB-CPT1B|CPT1B|CHKB
cg12114735	3871095	0.112249	21.5563	-96.4219	19	55668232	19	55631231	55660688	TNNT1
cg26296069	2336585	0.11206	-21.5358	-96.2511	1	53336249	1	53392968	53517355	SCP2
cg16131766	3584096	0.111977	-21.5269	-96.1768	15	23810280	15	23810441	23856706	MKRN3
cg14724265	2773872	0.111961	21.5252	-96.1624	4	76823661	4	76831822	76862161	NAAA
cg24187269	3996227	0.11191	-21.5197	-96.1166	X	153533256	X	153524047	153558700	TKTL1
cg16096766	3514639	0.1118	-21.5078	-96.0177	13	52419714	13	52342129	52378293	DHRS12
cg14259717	3322807	0.111742	-21.5014	-95.965	11	18433732	11	18433853	18473584	LDHC
cg05966235	3686635	0.111632	21.4895	-95.8661	16	28915196	16	28506003	28511402	APOBR|CLN3
cg00598125	2903258	0.111572	21.483	-95.8116	6	32555411	6	32712833	32714356	HLA-DQA2|LOC100509457|LOC100507718|HLA-DQA1
cg17610333	2936857	0.111501	21.4753	-95.7477	6	168107313	6	168227624	168372688	MLLT4
cg17421046	4048241	0.111474	21.4724	-95.724	6	32608879	6	32485162	32498080	HLA-DRB5|HLA-DRB1|LOC100507714|LOC100507709
cg12568669	3086206	0.111445	-21.4693	-95.6982	8	11666485	8	11653088	11703578	CTSB
cg04688450	2903258	0.111415	-21.466	-95.6709	6	32526366	6	32712833	32714356	HLA-DQA2|LOC100509457|LOC100507718|HLA-DQA1
cg06746829	2398820	0.111336	-21.4574	-95.5993	1	17424524	1	17393257	17445930	PADI2
cg14729962	3487432	0.111316	-21.4553	-95.5819	13	43597565	13	43597339	43684860	DNAJC15|DES
cg14085262	2451593	0.111289	-21.4524	-95.5578	1	203155938	1	203147930	203155877	CHI3L1
cg13828097	2948887	0.111214	-21.4442	-95.4903	6	31324921	6	31190697	31207016
cg04073914	2734018	0.111032	-21.4245	-95.3264	4	84461507	4	84376307	84396779	MRPS18C|FAM175A|HELQ|LOC100509751
cg14596589	2845699	0.11091	-21.4112	-95.2167	5	1107148	5	1050509	1155987
cg23431175	2949488	0.110887	-21.4088	-95.1961	6	31846813	6	31830975	31846757	SLC44A4
cg06675538	2501317	0.110667	21.3848	-94.998	2	114033490	2	113993114	114024581	LOC654433|PAX8
cg24363820	3966057	0.110637	21.3815	-94.9704	22	51016703	22	51007298	51021504	CHKB-CPT1B|CPT1B|CHKB
cg17524162	2903219	0.110594	21.3769	-94.9321	6	32714334	6	32713475	32713567	HLA-DRB6
cg23785275	2903219	0.110517	21.3685	-94.8626	6	32725270	6	32713475	32713567	HLA-DRB6
cg17498841	2461891	0.110469	21.3633	-94.8198	1	235667974	1	235610142	235683729	B3GALNT2
cg10779718	3350775	0.110416	21.3575	-94.772	11	117014861	11	117049375	117069313	SIDT2
cg23645476	2427208	0.110363	-21.3518	-94.7249	1	110282472	1	110276566	110283660	GSTM3
cg06188083	3257268	0.110318	-21.3469	-94.6839	10	91093005	10	91174345	91180754	IFIT5
cg12537337	2899437	0.110315	-21.3466	-94.6816	6	26442290	6	26458168	26476845	BTN2A1|BTN2A2
cg05156901	3966057	0.110276	21.3423	-94.6465	22	51016646	22	51007298	51021504	CHKB-CPT1B|CPT1B|CHKB
cg10765507	3121228	0.110012	-21.3136	-94.409	8	674899	8	525883	710172	ERICH1
cg18995788	3137530	0.109946	-21.3064	-94.3494	8	62673444	8	62408843	62669243	ASPH
cg23953831	2353749	0.109611	-21.2699	-94.0484	1	117544416	1	117544440	117579147	CD101
cg05477582	3695107	0.109546	-21.2629	-93.9907	16	66600478	16	66543302	66585617	TK2
cg07774765	2844888	0.109453	21.2527	-93.9071	5	180487084	5	180415877	180433726	BTNL3|BTNL8
cg01612133	2984884	0.109295	21.2355	-93.7653	6	167317799	6	167271494	167370679	RNASET2
cg00219169	3273251	0.109248	-21.2303	-93.7225	10	530951	10	320150	735606	C10orf108|DIP2C
cg11720950	4048265	0.109245	21.23	-93.7203	6	32223114	6	32520500	32557601	HLA-DRB1|HLA-DRB6|LOC100507714|LOC100507709
cg20302342	2438093	0.109215	-21.2268	-93.6933	1	156215951	1	156258754	156265483	C1orf85|TMEM79
cg08772003	3261923	0.109126	21.217	-93.613	10	104629869	10	104605295	104661713	AS3MT|C10orf32-AS3MT
cg26116937	3273251	0.109117	-21.216	-93.6051	10	531152	10	320150	735606	C10orf108|DIP2C
cg09955645	3273251	0.109106	-21.2149	-93.5954	10	531098	10	320150	735606	C10orf108|DIP2C
cg04329870	2562965	0.108978	-21.2009	-93.4804	2	87048747	2	87042369	87089112	CD8B
cg22496339	2512601	0.108832	-21.1849	-93.3494	2	162101262	2	161993455	162092734	TANK
cg06960562	2440943	0.108825	-21.1842	-93.343	1	161582601	1	161500408	161627141	FCGR3B
cg22930808	2692060	0.108785	-21.1798	-93.3071	3	122281881	3	122246779	122283503	PARP9
cg01541565	4048241	0.108771	21.1783	-93.2944	6	32606385	6	32485162	32498080	HLA-DRB5|HLA-DRB1|LOC100507714|LOC100507709
cg15746696	3872542	0.108719	-21.1726	-93.2482	19	58400494	19	58431914	58446730	ZNF418
cg12311346	2810395	0.108679	-21.1682	-93.2119	5	56204834	5	56205100	56213144	SETD9
cg13818430	3442785	0.108672	-21.1674	-93.2055	12	7904082	12	7880366	7912880	CLEC4C
cg18052547	2903219	0.108631	21.163	-93.1689	6	32552547	6	32713475	32713567	HLA-DRB6
cg27083089	2948926	0.108613	21.161	-93.153	6	31322121	6	31248423	31325151
cg21543081	4048241	0.108606	-21.1603	-93.1468	6	32632106	6	32485162	32498080	HLA-DRB5|HLA-DRB1|LOC100507714|LOC100507709
cg11245990	3379708	0.108402	-21.138	-92.9636	11	68621969	11	68611613	68671278	MRPL21
cg06530441	3966057	0.108197	21.1155	-92.7798	22	51016950	22	51007298	51021504	CHKB-CPT1B|CPT1B|CHKB
cg16163535	2845699	0.10816	-21.1115	-92.7465	5	1107098	5	1050509	1155987
cg18963800	3243262	0.108156	-21.111	-92.7427	10	38644991	10	38610236	38702460	HSD17B7P2|HSD17B7|DDR2|LOC731275|LOC100506479|LOC100288102
cg00610021	3963754	0.108112	-21.1062	-92.7035	22	45809244	22	45739944	45809500	SMC1B
cg23055003	2894790	0.108107	-21.1056	-92.6985	6	10886946	6	10887064	10984186	SYCP2L|ELOVL2|TMEM14B
cg13304609	2343473	0.107957	-21.0892	-92.5642	1	79085162	1	79086136	79108668	IFI44L
cg19872068	3760268	0.107868	-21.0795	-92.4843	17	44250734	17	44351570	44439247	ARL17A|ARL17B|LRRC37A2
cg25664050	4048241	0.107797	21.0717	-92.4209	6	32522905	6	32485162	32498080	HLA-DRB5|HLA-DRB1|LOC100507714|LOC100507709
cg07356745	3255402	0.107777	-21.0696	-92.4032	10	86259688	10	86030649	86278267	FAM190B
cg19609334	4048241	0.107763	-21.0681	-92.3909	6	32056249	6	32485162	32498080	HLA-DRB5|HLA-DRB1|LOC100507714|LOC100507709
cg24442454	2952323	0.10776	21.0677	-92.388	6	37616803	6	37600293	37665766	MDGA1
cg19350679	4048241	0.107562	-21.046	-92.2102	6	32710506	6	32485162	32498080	HLA-DRB5|HLA-DRB1|LOC100507714|LOC100507709
cg00924017	2350981	0.107431	-21.0316	-92.0929	1	110186027	1	110230442	110241207	GSTM1|GSTM2|GSTM4
cg01356752	2899233	0.107212	-21.0076	-91.8967	6	26242929	6	26224507	26227701	HIST1H3E|HIST1H3F|HIST1H3B|HIST1H3H|HIST1H3J|HIST1H3G|HIST1H3I|HIST1H3C|HIST1H3D|HIST1H3A
cg10862848	2954280	0.107185	-21.0047	-91.873	6	42927986	6	42929884	42946958	PEX6
cg04696840	4048241	0.107003	-20.9846	-91.7095	6	32633354	6	32485162	32498080	HLA-DRB5|HLA-DRB1|LOC100507714|LOC100507709
cg18493677	3741387	0.106949	-20.9788	-91.6616	17	3416525	17	3343313	3375615	SPATA22
cg10222549	2903258	0.106867	20.9697	-91.5874	6	32610794	6	32712833	32714356	HLA-DQA2|LOC100509457|LOC100507718|HLA-DQA1
cg13607230	2568021	0.106855	-20.9683	-91.5765	2	103352296	2	103327208	103366984	MFSD9
cg18067840	2903258	0.106832	20.9658	-91.5561	6	32375672	6	32712833	32714356	HLA-DQA2|LOC100509457|LOC100507718|HLA-DQA1
cg11956442	2766456	0.106819	-20.9644	-91.5444	4	39531927	4	39500380	39529198	UGDH
cg16599974	3586834	0.106812	20.9636	-91.5381	15	31179100	15	31195968	31235308	FAN1|MTMR10
cg07654569	3104323	0.106772	-20.9593	-91.5025	8	79577796	8	79577206	79632075	ZC2HC1A
cg04601775	4048265	0.106632	-20.9439	-91.3775	6	32557478	6	32520500	32557601	HLA-DRB1|HLA-DRB6|LOC100507714|LOC100507709
cg06188083	3257204	0.106588	-20.9391	-91.3381	10	91093005	10	91069146	91100725	IFIT3
cg15680603	2950329	0.106587	20.9389	-91.3367	6	33037413	6	33032346	33048555	HLA-DPA1
cg10645648	2903219	0.106499	-20.9293	-91.2584	6	32711617	6	32713475	32713567	HLA-DRB6
cg24531977	2810395	0.106401	-20.9185	-91.1709	5	56204891	5	56205100	56213144	SETD9
cg25027501	2427208	0.106106	-20.886	-90.9064	1	110283223	1	110276566	110283660	GSTM3
cg15752756	4048241	0.106105	-20.8859	-90.9055	6	32634481	6	32485162	32498080	HLA-DRB5|HLA-DRB1|LOC100507714|LOC100507709
cg02844852	3671935	0.105974	-20.8715	-90.7888	16	84840283	16	84853514	84944474	CRISPLD2
cg10466124	2903258	0.105938	-20.8675	-90.7564	6	32498285	6	32712833	32714356	HLA-DQA2|LOC100509457|LOC100507718|HLA-DQA1
cg18503052	3977067	0.105921	-20.8656	-90.7408	X	49028039	X	49028219	49031561	PLP2|PRICKLE3
cg00535538	3082990	0.105752	-20.847	-90.5895	8	2078050	8	1970006	2113449	MYOM2
cg22605641	3849688	0.105546	-20.8243	-90.4056	19	9422973	19	9523105	9546629	ZNF266
cg13304609	2343511	0.105306	-20.7979	-90.1912	1	79085162	1	79115494	79199472	IFI44
cg00983520	3966057	0.10524	20.7905	-90.132	22	51017067	22	51007298	51021504	CHKB-CPT1B|CPT1B|CHKB
cg09339476	3328349	0.105197	-20.7858	-90.0939	11	44087396	11	44087827	44105786
cg26356061	3872542	0.10505	-20.7695	-89.9619	19	58446960	19	58431914	58446730	ZNF418
cg04026937	2903258	0.105049	-20.7694	-89.9609	6	32549361	6	32712833	32714356	HLA-DQA2|LOC100509457|LOC100507718|HLA-DQA1
cg08260245	3966057	0.105002	20.7642	-89.9191	22	51016501	22	51007298	51021504	CHKB-CPT1B|CPT1B|CHKB
cg08345082	3302240	0.104977	-20.7615	-89.8973	10	99160200	10	99108943	99185496	RRP12
cg18230493	2810395	0.1049	-20.7529	-89.8277	5	56204884	5	56205100	56213144	SETD9
cg00119778	4048265	0.104896	20.7526	-89.8248	6	32466447	6	32520500	32557601	HLA-DRB1|HLA-DRB6|LOC100507714|LOC100507709
cg00590260	3273251	0.104695	-20.7303	-89.6449	10	530805	10	320150	735606	C10orf108|DIP2C
cg26514552	2377165	0.104629	-20.7231	-89.5863	1	207277450	1	207277590	207332055	C4BPA
cg16977735	3273251	0.10461	-20.7209	-89.5689	10	530714	10	320150	735606	C10orf108|DIP2C
cg02793323	2903219	0.104497	-20.7084	-89.4681	6	32606884	6	32713475	32713567	HLA-DRB6
cg02355809	3031573	0.104469	20.7053	-89.443	7	150412715	7	150419674	150441131	GIMAP1-GIMAP5|GIMAP5
cg11784298	4048265	0.104456	20.7039	-89.4312	6	32610971	6	32520500	32557601	HLA-DRB1|HLA-DRB6|LOC100507714|LOC100507709
cg17326313	2548402	0.104426	-20.7006	-89.4047	2	37383568	2	37326361	37384180	EIF2AK2
cg00278517	2984884	0.104303	20.687	-89.295	6	167070616	6	167271494	167370679	RNASET2
cg25951256	3243262	0.104172	-20.6725	-89.178	10	38645740	10	38610236	38702460	HSD17B7P2|HSD17B7|DDR2|LOC731275|LOC100506479|LOC100288102
cg25372449	2903219	0.104159	20.671	-89.1659	6	32490350	6	32713475	32713567	HLA-DRB6
cg13019553	2948887	0.10387	-20.639	-88.9085	6	31324916	6	31190697	31207016
cg17502213	2414958	0.103744	-20.625	-88.7958	1	58704335	1	59040643	59043445	TACSTD2
cg27502912	3966057	0.103693	20.6194	-88.7506	22	51017001	22	51007298	51021504	CHKB-CPT1B|CPT1B|CHKB
cg02609775	3675116	0.103587	-20.6076	-88.6558	16	430019	16	420793	431968	TMEM8A
cg23785275	4048241	0.103499	-20.5978	-88.5769	6	32725270	6	32485162	32498080	HLA-DRB5|HLA-DRB1|LOC100507714|LOC100507709
cg24470734	3753538	0.103481	-20.5959	-88.5615	17	33759648	17	33730863	33760334	SLFN12|SLFN12L
cg26659404	2325877	0.103479	20.5956	-88.5592	1	25747437	1	25598991	25656936	RHD|RHCE
cg12641240	3121228	0.103327	-20.5787	-88.4236	8	638330	8	525883	710172	ERICH1
cg10770023	3966057	0.10324	20.5691	-88.3465	22	51016644	22	51007298	51021504	CHKB-CPT1B|CPT1B|CHKB
cg05082466	2939069	0.103233	20.5683	-88.3402	6	2953123	6	2915533	2972389	SERPINB6
cg02176678	2528093	0.103196	-20.5641	-88.3065	2	219576539	2	219646492	219680009	CYP27A1
cg09086151	4048241	0.103168	20.561	-88.2816	6	32550067	6	32485162	32498080	HLA-DRB5|HLA-DRB1|LOC100507714|LOC100507709
cg23286105	3082990	0.103145	-20.5585	-88.2613	8	2078387	8	1970006	2113449	MYOM2
cg14323910	4048241	0.103119	20.5557	-88.2385	6	32628305	6	32485162	32498080	HLA-DRB5|HLA-DRB1|LOC100507714|LOC100507709
cg22772235	2775214	0.103086	-20.5519	-88.2084	4	82075193	4	82009833	82234195	PRKG2
cg11030744	2610417	0.103073	20.5505	-88.1972	3	10328490	3	10326103	10327430	GHRLOS2
cg23156509	2501317	0.10304	20.5468	-88.1674	2	114033830	2	113993114	114024581	LOC654433|PAX8
cg04663556	2804277	0.102903	-20.5316	-88.0459	5	23951696	5	23951467	24178362	C5orf17
cg20486651	2984884	0.102745	20.5141	-87.9049	6	167070296	6	167271494	167370679	RNASET2
cg13592947	2845699	0.102718	-20.511	-87.8802	5	1111049	5	1050509	1155987
cg18024368	4048265	0.102703	-20.5094	-87.8674	6	32632848	6	32520500	32557601	HLA-DRB1|HLA-DRB6|LOC100507714|LOC100507709
cg22984282	4048265	0.102678	-20.5066	-87.8453	6	32632568	6	32520500	32557601	HLA-DRB1|HLA-DRB6|LOC100507714|LOC100507709
cg05573767	2984884	0.102675	20.5063	-87.8423	6	167171394	6	167271494	167370679	RNASET2
cg00270625	3966057	0.102655	20.5041	-87.8249	22	51017019	22	51007298	51021504	CHKB-CPT1B|CPT1B|CHKB
cg00750430	3308489	0.102652	20.5037	-87.8216	10	118654150	10	118643177	118765371	KIAA1598
cg06279274	3310675	0.102649	20.5034	-87.8192	10	124635805	10	124591625	124639765	CUZD1|FAM24B-CUZD1
cg09312897	4048265	0.102612	20.4993	-87.7865	6	32632000	6	32520500	32557601	HLA-DRB1|HLA-DRB6|LOC100507714|LOC100507709
cg04225104	3232944	0.102603	-20.4982	-87.7782	10	4868335	10	4868001	4890252	AKR1E2
cg00101728	2939069	0.102227	20.4564	-87.443	6	2953027	6	2915533	2972389	SERPINB6
cg22517527	3924783	0.10219	-20.4522	-87.4099	21	48056967	21	48044481	48089594	PRMT2
cg04270652	3686635	0.101989	-20.4299	-87.2313	16	28608894	16	28506003	28511402	APOBR|CLN3
cg06032479	4048265	0.101774	-20.4058	-87.0395	6	32552026	6	32520500	32557601	HLA-DRB1|HLA-DRB6|LOC100507714|LOC100507709
cg16699635	4048265	0.101595	20.3859	-86.8804	6	32498677	6	32520500	32557601	HLA-DRB1|HLA-DRB6|LOC100507714|LOC100507709
cg13465858	3760268	0.101545	20.3803	-86.8358	17	44204908	17	44351570	44439247	ARL17A|ARL17B|LRRC37A2
cg18650659	2948887	0.101448	20.3694	-86.7488	6	31117380	6	31190697	31207016
cg06615940	2350981	0.101344	-20.3578	-86.6565	1	110211023	1	110230442	110241207	GSTM1|GSTM2|GSTM4
cg13353717	4048241	0.101157	-20.3369	-86.4902	6	32634276	6	32485162	32498080	HLA-DRB5|HLA-DRB1|LOC100507714|LOC100507709
cg03513464	2414958	0.100954	-20.3142	-86.3096	1	58898672	1	59040643	59043445	TACSTD2
cg25860143	4048265	0.10094	20.3126	-86.2971	6	32528968	6	32520500	32557601	HLA-DRB1|HLA-DRB6|LOC100507714|LOC100507709
cg12799265	2409069	0.100936	20.3121	-86.2933	1	43231483	1	43272727	43283048	CCDC23
cg15792688	2713837	0.10085	-20.3026	-86.2175	4	124693	4	106925	391413	ZNF718
cg21473183	2491745	0.100832	-20.3005	-86.2011	2	85925749	2	85921414	85966667	GNLY
cg26036029	4048265	0.100598	-20.2743	-85.9926	6	32552443	6	32520500	32557601	HLA-DRB1|HLA-DRB6|LOC100507714|LOC100507709
cg14646974	3243262	0.100595	-20.274	-85.9905	10	38645378	10	38610236	38702460	HSD17B7P2|HSD17B7|DDR2|LOC731275|LOC100506479|LOC100288102
cg04688450	2903219	0.100584	20.2728	-85.9807	6	32526366	6	32713475	32713567	HLA-DRB6
cg00202166	3482017	0.100578	-20.2721	-85.9753	13	25338289	13	25377824	25454056	RNF17
cg10023855	4048241	0.100442	-20.2569	-85.8545	6	32710516	6	32485162	32498080	HLA-DRB5|HLA-DRB1|LOC100507714|LOC100507709
cg09737870	2903401	0.100425	-20.255	-85.8393	6	33036717	6	33043716	33059415	HLA-DPB1
cg07959070	3965102	0.10036	20.2476	-85.7808	22	50026188	22	49808183	50062062	C22orf34
cg08133496	3328349	0.100352	20.2468	-85.7744	11	44116911	11	44087827	44105786
cg04494791	3667093	0.100314	-20.2425	-85.7404	16	70196247	16	70147529	70196432	PDPR
cg09046979	3686635	0.100166	-20.2259	-85.6089	16	28333134	16	28506003	28511402	APOBR|CLN3
cg07693262	2952323	0.100119	20.2206	-85.5669	6	37625029	6	37600293	37665766	MDGA1
cg15047026	3871095	0.100015	20.209	-85.4749	19	55673544	19	55631231	55660688	TNNT1
cg27568360	3273251	0.100001	-20.2073	-85.4618	10	531320	10	320150	735606	C10orf108|DIP2C
cg01738650	4048241	0.0999315	20.1996	-85.4003	6	32223076	6	32485162	32498080	HLA-DRB5|HLA-DRB1|LOC100507714|LOC100507709
cg13745692	2678714	0.0998369	-20.1889	-85.3162	3	60065489	3	59592529	61237603	FHIT
cg10795676	2899298	0.0997879	20.1834	-85.2726	6	26370623	6	26365395	26451902	BTN3A2|BTN3A1
cg02388468	2903401	0.0997295	20.1769	-85.2208	6	33095664	6	33043716	33059415	HLA-DPB1
cg10738648	3471224	0.0997198	20.1758	-85.2122	12	110888857	12	110890211	110907228	GPN3|FAM216A
cg26502583	3757399	0.0996954	-20.1731	-85.1905	17	39992600	17	39976232	39993947	NT5C3L|FKBP10
cg08400316	3642643	0.0995272	-20.1541	-85.0411	16	204221	16	202704	215246	HBZ|HBM|HBZP1
cg13828097	2948926	0.0994525	-20.1457	-84.9747	6	31324921	6	31248423	31325151
cg17606183	4048241	0.0993328	-20.1323	-84.8683	6	32409413	6	32485162	32498080	HLA-DRB5|HLA-DRB1|LOC100507714|LOC100507709
cg08058560	2353749	0.0993022	-20.1288	-84.8411	1	117544206	1	117544440	117579147	CD101
cg01669108	3335697	0.0992982	-20.1284	-84.8377	11	65646791	11	65647284	65651391	CTSW
cg16022279	3995392	0.0992863	-20.127	-84.827	X	152086723	X	152066621	152142015	ZNF185
cg06932256	2350922	0.0991266	-20.1091	-84.6852	1	110198347	1	110198703	110222850	GSTM4|GSTM5|GSTM1
cg22517527	3924674	0.0990903	-20.105	-84.653	21	48056967	21	47878873	47990000	DIP2A
cg13739333	4048241	0.0990726	20.103	-84.6372	6	32495746	6	32485162	32498080	HLA-DRB5|HLA-DRB1|LOC100507714|LOC100507709
cg07689907	3333247	0.099052	-20.1007	-84.619	11	61582574	11	61583718	61636015	FADS2
cg06188083	3257192	0.0989557	-20.0898	-84.5334	10	91093005	10	91061733	91069032	IFIT2
cg03665457	3243262	0.0988644	-20.0795	-84.4524	10	38645376	10	38610236	38702460	HSD17B7P2|HSD17B7|DDR2|LOC731275|LOC100506479|LOC100288102
cg15820961	2903258	0.0988394	-20.0767	-84.4302	6	32558459	6	32712833	32714356	HLA-DQA2|LOC100509457|LOC100507718|HLA-DQA1
cg21444693	3872542	0.0987618	-20.068	-84.3614	19	58446787	19	58431914	58446730	ZNF418
cg08423857	3671935	0.0986625	-20.0568	-84.2732	16	84840454	16	84853514	84944474	CRISPLD2
cg19392551	3232944	0.0985216	-20.0409	-84.1482	10	4868333	10	4868001	4890252	AKR1E2
cg18332212	3121228	0.0984972	-20.0381	-84.1265	8	655208	8	525883	710172	ERICH1
cg20981163	2950329	0.0984583	20.0337	-84.092	6	33049983	6	33032346	33048555	HLA-DPA1
cg06600287	2336585	0.0983577	-20.0224	-84.0028	1	53387719	1	53392968	53517355	SCP2
cg24593918	2903219	0.0983176	20.0179	-83.9671	6	32633157	6	32713475	32713567	HLA-DRB6
cg26624097	3686635	0.0983107	20.0171	-83.961	16	28620651	16	28506003	28511402	APOBR|CLN3
cg00599163	2512601	0.0982122	-20.0059	-83.8736	2	162100495	2	161993455	162092734	TANK
cg04053776	3318989	0.0981382	-19.9976	-83.808	11	6947353	11	6947639	7022232	ZNF215
cg15014361	4048265	0.0980238	19.9847	-83.7065	6	32609212	6	32520500	32557601	HLA-DRB1|HLA-DRB6|LOC100507714|LOC100507709
cg21493951	4048241	0.0979362	19.9748	-83.6288	6	32632338	6	32485162	32498080	HLA-DRB5|HLA-DRB1|LOC100507714|LOC100507709
cg00931491	3686635	0.0978971	-19.9703	-83.5942	16	28608288	16	28506003	28511402	APOBR|CLN3
cg18097763	4048241	0.0978589	-19.966	-83.5602	6	32548402	6	32485162	32498080	HLA-DRB5|HLA-DRB1|LOC100507714|LOC100507709
cg26162295	3755903	0.0977725	-19.9563	-83.4837	17	38119207	17	38056884	38076433	GSDMB
cg00705255	3870611	0.0977689	19.9558	-83.4805	19	54804613	19	54720962	54809932	LILRA6
cg22233843	4048265	0.0977635	-19.9552	-83.4756	6	32632565	6	32520500	32557601	HLA-DRB1|HLA-DRB6|LOC100507714|LOC100507709
cg22307444	3121228	0.0975571	-19.9319	-83.2927	8	672057	8	525883	710172	ERICH1
cg23444251	3310041	0.0974528	19.9201	-83.2002	10	123353298	10	122483334	123358590	FGFR2
cg14336566	3553998	0.0972518	-19.8973	-83.0221	14	104395165	14	104394795	104541164	TDRD9
cg01718139	3870449	0.0971739	-19.8885	-82.9531	19	54566838	19	54544088	54567207	VSTM1
cg24242384	2903258	0.097004	19.8692	-82.8025	6	32551954	6	32712833	32714356	HLA-DQA2|LOC100509457|LOC100507718|HLA-DQA1
cg19539986	3560617	0.0967622	-19.8418	-82.5883	14	35032169	14	35030299	35179546	SNX6|RPS19|RPS19P3
cg20401567	3761291	0.0966928	-19.8339	-82.5268	17	46619555	17	46618185	46625515	HOXB2
cg14457074	2844888	0.0965889	-19.8221	-82.4348	5	180408785	5	180415877	180433726	BTNL3|BTNL8
cg17421046	4048265	0.0965837	19.8215	-82.4302	6	32608879	6	32520500	32557601	HLA-DRB1|HLA-DRB6|LOC100507714|LOC100507709
cg06293782	4048265	0.0963248	19.7921	-82.201	6	32713188	6	32520500	32557601	HLA-DRB1|HLA-DRB6|LOC100507714|LOC100507709
cg04466022	2952323	0.0961639	19.7738	-82.0585	6	37618123	6	37600293	37665766	MDGA1
cg25939861	2562932	0.0961101	-19.7677	-82.0109	2	87020937	2	87004412	87035509	CD8A
cg06500161	3922444	0.096087	-19.765	-81.9905	21	43656587	21	43619809	43726380	ABCG1
cg02295216	3695107	0.0960339	-19.759	-81.9435	16	66585210	16	66543302	66585617	TK2
cg14799809	4048265	0.0958962	19.7433	-81.8216	6	32608095	6	32520500	32557601	HLA-DRB1|HLA-DRB6|LOC100507714|LOC100507709
cg10452588	2903219	0.0957433	-19.7259	-81.6864	6	32546743	6	32713475	32713567	HLA-DRB6
cg23464743	4048265	0.0957356	-19.725	-81.6795	6	32633163	6	32520500	32557601	HLA-DRB1|HLA-DRB6|LOC100507714|LOC100507709
cg24249248	3031573	0.095531	-19.7017	-81.4985	7	150434541	7	150419674	150441131	GIMAP1-GIMAP5|GIMAP5
cg25664050	4048265	0.0955191	19.7004	-81.488	6	32522905	6	32520500	32557601	HLA-DRB1|HLA-DRB6|LOC100507714|LOC100507709
cg26312951	3922037	0.0954812	-19.696	-81.4544	21	42797847	21	42733950	42781307	MX2|LOC100131190
cg14429526	3273251	0.0954655	-19.6942	-81.4405	10	531562	10	320150	735606	C10orf108|DIP2C
cg02602007	2936857	0.0953428	19.6802	-81.332	6	168226064	6	168227624	168372688	MLLT4
cg26162794	3748432	0.0952629	-19.6711	-81.2614	17	18528568	17	18427785	18430160	FAM106A|FAM106CP|FAM106B
cg05455372	3004665	0.0949581	-19.6363	-80.9919	7	64314295	7	64173536	64294676	ZNF138
cg00069771	2385696	0.0948857	-19.6281	-80.9279	1	233089275	1	233059742	233114525	NTPCR
cg17219203	3243262	0.0948595	-19.6251	-80.9048	10	38645113	10	38610236	38702460	HSD17B7P2|HSD17B7|DDR2|LOC731275|LOC100506479|LOC100288102
cg13681701	2845699	0.0946805	-19.6046	-80.7465	5	1103910	5	1050509	1155987
cg14736911	2741236	0.094629	-19.5987	-80.701	4	120057818	4	120133747	120217298	USP53
cg09439754	3701837	0.0945474	19.5894	-80.6289	16	82129088	16	82181022	82203812	MPHOSPH6
cg13808979	2948887	0.0944523	-19.5785	-80.5449	6	31093153	6	31190697	31207016
cg02479782	2558844	0.0942827	19.5591	-80.395	2	71033156	2	71035778	71047732	CLEC4F
cg16550453	3265175	0.0940613	-19.5337	-80.1995	10	115939018	10	115938721	115992277	TDRD1
cg16431720	2903258	0.0940245	19.5295	-80.1669	6	32607509	6	32712833	32714356	HLA-DQA2|LOC100509457|LOC100507718|HLA-DQA1
cg00930707	2374982	0.0940232	-19.5293	-80.1658	1	201951162	1	201951520	201975685	RNPEP|LOC100506636
cg27421267	3273251	0.0939452	-19.5204	-80.097	10	530836	10	320150	735606	C10orf108|DIP2C
cg24593918	4048265	0.0939415	-19.52	-80.0937	6	32633157	6	32520500	32557601	HLA-DRB1|HLA-DRB6|LOC100507714|LOC100507709
cg21810411	2903219	0.0938076	19.5046	-79.9754	6	32549139	6	32713475	32713567	HLA-DRB6
cg21036007	2903219	0.0936914	-19.4913	-79.8729	6	32629809	6	32713475	32713567	HLA-DRB6
cg02286380	3742212	0.09367	19.4888	-79.854	17	4621205	17	4533803	4544946	ALOX15|ALOX15P1
cg03331224	3826656	0.093584	-19.479	-79.778	19	21860916	19	21649070	21911709	ZNF429|ZNF100|LOC400680
cg17405122	2440943	0.0935806	19.4786	-79.775	1	161494852	1	161500408	161627141	FCGR3B
cg17662493	3948543	0.0935767	19.4781	-79.7716	22	45806309	22	45704863	45739909	FAM118A
cg14708218	3310675	0.0933702	-19.4544	-79.5894	10	124638991	10	124591625	124639765	CUZD1|FAM24B-CUZD1
cg16490209	3447694	0.0933254	-19.4493	-79.5498	12	25051773	12	24964299	25102383	BCAT1
cg01802117	2336585	0.093157	-19.4299	-79.4013	1	53393560	1	53392968	53517355	SCP2
cg16506815	2512601	0.0931536	-19.4295	-79.3982	2	162101123	2	161993455	162092734	TANK
cg04696840	4048265	0.0931217	-19.4258	-79.37	6	32633354	6	32520500	32557601	HLA-DRB1|HLA-DRB6|LOC100507714|LOC100507709
cg07869795	3963754	0.0930922	-19.4224	-79.3441	22	45809375	22	45739944	45809500	SMC1B
cg25400396	3872542	0.0930587	-19.4186	-79.3145	19	58400559	19	58431914	58446730	ZNF418
cg09195098	2894573	0.0929654	-19.4079	-79.2322	6	10529972	6	10521619	10647501	GCNT2
cg01652190	3965102	0.0929574	19.4069	-79.2252	22	50026171	22	49808183	50062062	C22orf34
cg27003765	2949488	0.0929534	-19.4065	-79.2216	6	31846769	6	31830975	31846757	SLC44A4
cg03753191	3511698	0.0929337	-19.4042	-79.2043	13	43566902	13	43411603	43566520	EPSTI1
cg05952543	3584096	0.0929238	-19.4031	-79.1955	15	23810378	15	23810441	23856706	MKRN3
cg17294865	2950329	0.0928806	19.3981	-79.1574	6	33050124	6	33032346	33048555	HLA-DPA1
cg19912559	2331602	0.0928574	19.3954	-79.137	1	40204330	1	40157910	40229580	PPIE|BMP8B|CCDC25
cg25732028	3761291	0.0928102	-19.39	-79.0953	17	46619313	17	46618185	46625515	HOXB2
cg08489410	2610417	0.0928003	19.3888	-79.0866	3	10329245	3	10326103	10327430	GHRLOS2
cg05552874	3257268	0.0926662	-19.3734	-78.9683	10	91153143	10	91174345	91180754	IFIT5
cg14780446	3866845	0.0926244	19.3686	-78.9314	19	48565104	19	48551107	48614058	PLA2G4C
cg21451998	2350922	0.0925111	-19.3555	-78.8316	1	110198240	1	110198703	110222850	GSTM4|GSTM5|GSTM1
cg02447462	3815243	0.092451	-19.3486	-78.7785	19	861071	19	859473	863739	CFD
cg05764570	2903219	0.0924138	-19.3443	-78.7457	6	32726692	6	32713475	32713567	HLA-DRB6
cg10196532	3513794	0.0923181	-19.3333	-78.6614	13	50134640	13	50106089	50159709	RCBTB1
cg04863005	2414958	0.0923091	-19.3322	-78.6535	1	59043208	1	59040643	59043445	TACSTD2
cg06941159	3686635	0.0923076	19.3321	-78.6521	16	28875210	16	28506003	28511402	APOBR|CLN3
cg13368983	2594535	0.0922792	-19.3288	-78.6271	2	201995729	2	201735690	201753999	PPIL3
cg20995835	3748432	0.0921816	-19.3175	-78.5411	17	18528589	17	18427785	18430160	FAM106A|FAM106CP|FAM106B
cg03607220	4048241	0.0920376	19.3009	-78.4142	6	32526263	6	32485162	32498080	HLA-DRB5|HLA-DRB1|LOC100507714|LOC100507709
cg17485717	3325839	0.0919303	-19.2885	-78.3196	11	33081126	11	33060990	33127478	TCP11L1
cg05588334	3243262	0.0919028	-19.2853	-78.2954	10	38645346	10	38610236	38702460	HSD17B7P2|HSD17B7|DDR2|LOC731275|LOC100506479|LOC100288102
cg01274878	3586834	0.0918943	19.2843	-78.2879	15	31175522	15	31195968	31235308	FAN1|MTMR10
cg26050004	2461891	0.0918618	19.2806	-78.2593	1	235667680	1	235610142	235683729	B3GALNT2
cg25712088	3273251	0.0918588	-19.2802	-78.2566	10	531569	10	320150	735606	C10orf108|DIP2C
cg00228984	3894668	0.0918487	-19.2791	-78.2477	20	1471884	20	1451386	1472233	SIRPB2
cg01324343	2708287	0.0918187	-19.2756	-78.2213	3	183735012	3	183637726	183735717	ABCC5
cg22370379	4048241	0.0917861	19.2718	-78.1926	6	32223090	6	32485162	32498080	HLA-DRB5|HLA-DRB1|LOC100507714|LOC100507709
cg17345569	2954280	0.0917771	-19.2708	-78.1846	6	42928274	6	42929884	42946958	PEX6
cg24794857	2755053	0.0917176	-19.2639	-78.1322	4	187113578	4	187112491	187134609	CYP4V2
cg13602274	2952323	0.0917164	19.2638	-78.1312	6	37667518	6	37600293	37665766	MDGA1
cg17479898	2414958	0.0916237	-19.2531	-78.0495	1	58920156	1	59040643	59043445	TACSTD2
cg15634083	2948887	0.0915301	-19.2422	-77.9671	6	31238908	6	31190697	31207016
cg11935143	3046708	0.0914161	-19.229	-77.8666	7	38389659	7	38396918	38398809
cg05376982	2350981	0.0913618	-19.2228	-77.8188	1	110254692	1	110230442	110241207	GSTM1|GSTM2|GSTM4
cg19371652	3432467	0.0912965	-19.2152	-77.7613	12	113415883	12	113376167	113411280	OAS3
cg21610815	2571608	0.091238	-19.2084	-77.7098	2	113994035	2	113961452	114049025	PAX8|LOC654433
cg19610905	3333247	0.091209	-19.2051	-77.6843	11	61596333	11	61583718	61636015	FADS2
cg01821018	2414958	0.0911962	-19.2036	-77.673	1	59043280	1	59040643	59043445	TACSTD2
cg16386697	3966057	0.0909644	19.1767	-77.4689	22	51017162	22	51007298	51021504	CHKB-CPT1B|CPT1B|CHKB
cg15752756	4048265	0.0909046	-19.1698	-77.4163	6	32634481	6	32520500	32557601	HLA-DRB1|HLA-DRB6|LOC100507714|LOC100507709
cg00219921	2562932	0.0908837	-19.1673	-77.3979	2	87012810	2	87004412	87035509	CD8A
cg08091707	3815243	0.0907423	19.1509	-77.2734	19	859554	19	859473	863739	CFD
cg11403261	4048241	0.0906672	-19.1422	-77.2073	6	32515069	6	32485162	32498080	HLA-DRB5|HLA-DRB1|LOC100507714|LOC100507709
cg17745575	3748449	0.0906088	-19.1354	-77.156	17	18428092	17	18440157	18528930	CCDC144A|CCDC144B|CCDC144C
cg05552874	3257204	0.0905968	-19.134	-77.1454	10	91153143	10	91069146	91100725	IFIT3
cg10760299	3592366	0.0905683	19.1307	-77.1204	15	45669010	15	45694554	45713605	SPATA5L1
cg00787780	2959197	0.0903535	-19.1058	-76.9314	6	64151745	6	63988541	64029882	LGSN
cg09411910	4048241	0.0902674	19.0958	-76.8556	6	32607224	6	32485162	32498080	HLA-DRB5|HLA-DRB1|LOC100507714|LOC100507709
cg14396421	3826656	0.0902458	-19.0933	-76.8366	19	21769190	19	21649070	21911709	ZNF429|ZNF100|LOC400680
cg12192813	4048241	0.0901383	-19.0808	-76.7421	6	32632108	6	32485162	32498080	HLA-DRB5|HLA-DRB1|LOC100507714|LOC100507709
cg02097014	2451593	0.090089	-19.075	-76.6987	1	203156374	1	203147930	203155877	CHI3L1
cg13645300	3977067	0.090036	-19.0689	-76.6521	X	49027939	X	49028219	49031561	PLP2|PRICKLE3
cg10490842	3966057	0.0900351	19.0688	-76.6513	22	51016604	22	51007298	51021504	CHKB-CPT1B|CPT1B|CHKB
cg23691781	2327283	0.0899847	-19.0629	-76.607	1	28212827	1	28199083	28214208	C1orf38
cg23333490	2950329	0.0899561	19.0596	-76.5818	6	33050741	6	33032346	33048555	HLA-DPA1
cg19602479	2439001	0.0898882	-19.0517	-76.5222	1	157670869	1	157644131	157670765	FCRL3
cg07150166	2475710	0.0897972	19.0411	-76.4421	2	30669952	2	30540175	30915268	LCLAT1
cg11993350	4048241	0.0897219	-19.0323	-76.376	6	32557404	6	32485162	32498080	HLA-DRB5|HLA-DRB1|LOC100507714|LOC100507709
cg04148355	3121228	0.0897046	-19.0303	-76.3607	8	671480	8	525883	710172	ERICH1
cg23978242	3273251	0.0896844	-19.0279	-76.343	10	530635	10	320150	735606	C10orf108|DIP2C
cg19940183	3595441	0.0896813	-19.0276	-76.3403	15	57883962	15	57884139	58074950	MYZAP|GCOM1|POLR2M
cg07253591	3667093	0.0895309	-19.01	-76.2081	16	70004872	16	70147529	70196432	PDPR
cg25593194	2398820	0.0894761	-19.0036	-76.1599	1	17394374	1	17393257	17445930	PADI2
cg07984212	4048241	0.0894677	-19.0027	-76.1525	6	32632957	6	32485162	32498080	HLA-DRB5|HLA-DRB1|LOC100507714|LOC100507709
cg22430985	2759582	0.089396	-18.9943	-76.0895	4	7807438	4	7757694	7941576	AFAP1
cg05373962	3965102	0.0893799	18.9924	-76.0754	22	49881684	22	49808183	50062062	C22orf34
cg09371744	3924783	0.0893432	-18.9881	-76.0431	21	47987607	21	48044481	48089594	PRMT2
cg23719516	2497161	0.0892996	-18.983	-76.0048	2	102870456	2	103035006	103089652	IL18RAP
cg08370080	3826656	0.0892926	-18.9822	-75.9987	19	21687792	19	21649070	21911709	ZNF429|ZNF100|LOC400680
cg03062252	2952323	0.0892719	18.9798	-75.9804	6	37616598	6	37600293	37665766	MDGA1
cg26858414	2948887	0.0892409	-18.9762	-75.9532	6	31083322	6	31190697	31207016
cg21786191	3813604	0.0892197	18.9737	-75.9346	18	72916012	18	72882934	72921283	ZADH2
cg00239353	3645626	0.0891977	-18.9711	-75.9152	16	3115133	16	3115307	3132234	IL32
cg07319459	2398820	0.0891968	-18.971	-75.9145	1	17448608	1	17393257	17445930	PADI2
cg09588770	2948887	0.0891461	-18.9651	-75.87	6	31324941	6	31190697	31207016
cg24147543	2903219	0.0891218	-18.9623	-75.8486	6	32554481	6	32713475	32713567	HLA-DRB6
cg26600802	3265175	0.0891147	-18.9615	-75.8424	10	115939115	10	115938721	115992277	TDRD1
cg18945744	3726569	0.0889362	18.9406	-75.6856	17	48628573	17	48623667	48633741	SPATA20
cg20302342	2438016	0.088911	-18.9376	-75.6634	1	156215951	1	156213132	156217861	PAQR6
cg24407607	2922631	0.088841	18.9295	-75.6019	6	116753994	6	116600316	116779846	DSE
cg21123417	2845699	0.0887488	-18.9187	-75.5209	5	1103453	5	1050509	1155987
cg22366498	3977067	0.0887107	-18.9142	-75.4875	X	49027884	X	49028219	49031561	PLP2|PRICKLE3
cg09086151	4048265	0.0886949	18.9124	-75.4736	6	32550067	6	32520500	32557601	HLA-DRB1|HLA-DRB6|LOC100507714|LOC100507709
cg03234186	3872542	0.0886876	-18.9115	-75.4672	19	58220657	19	58431914	58446730	ZNF418
cg06082804	3310041	0.0886798	18.9106	-75.4604	10	123277057	10	122483334	123358590	FGFR2
cg27083089	2948887	0.0886553	18.9077	-75.4389	6	31322121	6	31190697	31207016
cg00509616	3595441	0.0884462	-18.8833	-75.2553	15	57884415	15	57884139	58074950	MYZAP|GCOM1|POLR2M
cg20744362	3965102	0.088391	-18.8768	-75.2069	22	50050164	22	49808183	50062062	C22orf34
cg24736217	3130757	0.0882825	18.8641	-75.1116	8	33369905	8	33180825	33330664	FUT10
cg24529722	2949488	0.0882186	-18.8566	-75.0555	6	31846924	6	31830975	31846757	SLC44A4
cg13076785	2903219	0.0881709	18.851	-75.0137	6	32520916	6	32713475	32713567	HLA-DRB6
cg19697109	3232944	0.0880764	-18.8399	-74.9307	10	4869088	10	4868001	4890252	AKR1E2
cg09677945	3487432	0.087919	-18.8215	-74.7926	13	43597657	13	43597339	43684860	DNAJC15|DES
cg18969004	2948887	0.0878685	18.8155	-74.7483	6	31164743	6	31190697	31207016
cg11940495	3480411	0.0878475	-18.8131	-74.7298	13	21141764	13	21125582	21265585	IFT88
cg15591384	2903258	0.0878362	18.8117	-74.7199	6	32525960	6	32712833	32714356	HLA-DQA2|LOC100509457|LOC100507718|HLA-DQA1
cg06767339	3127334	0.0878334	-18.8114	-74.7175	8	22011787	8	21995535	21999448	REEP4
cg16260126	3232944	0.0877981	18.8073	-74.6866	10	4892269	10	4868001	4890252	AKR1E2
cg01264639	2862696	0.0877953	18.8069	-74.684	5	73839484	5	73923235	73937249	ENC1
cg20282550	3232944	0.0877125	-18.7972	-74.6114	10	4868331	10	4868001	4890252	AKR1E2
cg09050160	2845699	0.0875858	-18.7823	-74.5003	5	1107577	5	1050509	1155987
cg11935143	3046681	0.0875686	-18.7803	-74.4852	7	38389659	7	38383495	38389603	TRGV5P
cg21421172	2936857	0.0874953	-18.7717	-74.4209	6	168045888	6	168227624	168372688	MLLT4
cg04777551	4048241	0.0871781	18.7344	-74.1428	6	32628953	6	32485162	32498080	HLA-DRB5|HLA-DRB1|LOC100507714|LOC100507709
cg10611947	3065684	0.0871692	-18.7333	-74.135	7	102934624	7	102993177	103086630	SLC26A5
cg13155295	2948887	0.0871311	-18.7288	-74.1015	6	31239653	6	31190697	31207016
cg20472384	3273251	0.0871275	-18.7284	-74.0984	10	531584	10	320150	735606	C10orf108|DIP2C
cg24929556	2442587	0.0870689	-18.7215	-74.0471	1	167454876	1	167382050	167502777	CD247
cg16805553	3393720	0.0870462	-18.7189	-74.0272	11	118100503	11	118124149	118135160	MPZL2
cg03120147	3503164	0.0869824	-18.7113	-73.9712	13	114964125	13	115000374	115038147	CDC16
cg13175830	3310041	0.0869725	18.7102	-73.9626	10	123353956	10	122483334	123358590	FGFR2
cg06575572	3948543	0.0868919	-18.7007	-73.8919	22	45705265	22	45704863	45739909	FAM118A
cg24080129	4048265	0.0868635	18.6973	-73.867	6	32797488	6	32520500	32557601	HLA-DRB1|HLA-DRB6|LOC100507714|LOC100507709
cg10879348	2498977	0.0867283	-18.6814	-73.7486	2	109251064	2	109064883	109126038	GCC2|RGPD6|RGPD8|RGPD3|RGPD4|RGPD5
cg07511668	3379708	0.0867116	-18.6794	-73.7339	11	68622177	11	68611613	68671278	MRPL21
cg06359132	3302240	0.0866812	-18.6758	-73.7073	10	99160096	10	99108943	99185496	RRP12
cg17554194	2948887	0.0866478	-18.6719	-73.678	6	31324972	6	31190697	31207016
cg04504217	2903401	0.0866187	18.6685	-73.6525	6	33052331	6	33043716	33059415	HLA-DPB1
cg05043910	2566586	0.0865978	18.666	-73.6342	2	99872119	2	99613734	99771407	TSGA10
cg24910161	3755903	0.0865503	-18.6604	-73.5926	17	38119198	17	38056884	38076433	GSDMB
cg25593510	2350952	0.0865194	-18.6567	-73.5655	1	110254662	1	110210667	110252902	GSTM2|GSTM1|ERVK11-1
cg01954388	3645402	0.0865119	-18.6559	-73.559	16	2987280	16	2961998	3001209	FLYWCH1
cg20007245	3955102	0.0863555	-18.6374	-73.4219	22	24372913	22	24376173	24397977	GSTT1
cg11998703	3872542	0.0863545	-18.6373	-73.421	19	58446669	19	58431914	58446730	ZNF418
cg09597767	3315675	0.0862932	-18.63	-73.3673	11	325915	11	310891	315260	IFITM1
cg05552874	3257192	0.0862173	-18.6211	-73.3008	10	91153143	10	91061733	91069032	IFIT2
cg07897701	3031624	0.0861783	-18.6164	-73.2667	7	150549370	7	150490069	150533807	TMEM176A
cg13092355	3757399	0.0861218	-18.6098	-73.2172	17	39992602	17	39976232	39993947	NT5C3L|FKBP10
cg16398628	3299585	0.0860991	18.6071	-73.1974	10	91011689	10	90973341	91174372	LIPA|LOC100507575
cg22627029	2903219	0.0860324	-18.5992	-73.139	6	32520615	6	32713475	32713567	HLA-DRB6
cg15706657	2984884	0.0860246	-18.5983	-73.1321	6	167571324	6	167271494	167370679	RNASET2
cg10765922	4048241	0.0860029	-18.5957	-73.1131	6	32552022	6	32485162	32498080	HLA-DRB5|HLA-DRB1|LOC100507714|LOC100507709
cg06458771	2947975	0.085967	-18.5915	-73.0817	6	29663039	6	29677429	29720329	HLA-F-AS1
cg14323910	4048265	0.0858547	18.5782	-72.9834	6	32628305	6	32520500	32557601	HLA-DRB1|HLA-DRB6|LOC100507714|LOC100507709
cg24675658	2336585	0.0857847	-18.5699	-72.922	1	53192096	1	53392968	53517355	SCP2
cg13896204	2903219	0.0856206	-18.5505	-72.7784	6	32729442	6	32713475	32713567	HLA-DRB6
cg08223534	2773872	0.085593	18.5472	-72.7543	4	76862254	4	76831822	76862161	NAAA
cg00440797	2903258	0.085566	-18.544	-72.7307	6	32493873	6	32712833	32714356	HLA-DQA2|LOC100509457|LOC100507718|HLA-DQA1
cg06365623	2553682	0.0854577	-18.5312	-72.6359	2	55389666	2	55401927	55459719	C2orf63
cg24160243	2984884	0.0853966	-18.5239	-72.5824	6	167185027	6	167271494	167370679	RNASET2
cg16699635	2903219	0.0853054	-18.5131	-72.5026	6	32498677	6	32713475	32713567	HLA-DRB6
cg21692241	4048241	0.0852817	18.5103	-72.4819	6	32604564	6	32485162	32498080	HLA-DRB5|HLA-DRB1|LOC100507714|LOC100507709
cg06204447	2903219	0.0851983	18.5004	-72.4089	6	32546665	6	32713475	32713567	HLA-DRB6
cg18495563	3325839	0.0849619	-18.4723	-72.2021	11	33061907	11	33060990	33127478	TCP11L1
cg06439603	3273251	0.0849097	-18.4661	-72.1564	10	531465	10	320150	735606	C10orf108|DIP2C
cg15732149	2377229	0.0848077	-18.454	-72.0673	1	207509334	1	207494865	207541048	CD55
cg10886225	3130757	0.0847329	18.4451	-72.0019	8	33282384	8	33180825	33330664	FUT10
cg23591595	3748432	0.0847149	-18.443	-71.9861	17	18528638	17	18427785	18430160	FAM106A|FAM106CP|FAM106B
cg20043937	3595441	0.084712	18.4426	-71.9836	15	57883427	15	57884139	58074950	MYZAP|GCOM1|POLR2M
cg15988970	3487432	0.0845763	-18.4265	-71.8649	13	43597736	13	43597339	43684860	DNAJC15|DES
cg08122652	2638962	0.0843158	-18.3954	-71.6372	3	122281939	3	122283150	122294032	DTX3L
cg22480459	2553682	0.0842368	18.386	-71.5681	2	55395888	2	55401927	55459719	C2orf63
cg15654485	2903219	0.0842283	18.385	-71.5607	6	32523136	6	32713475	32713567	HLA-DRB6
cg00686132	2936857	0.0842185	-18.3838	-71.5521	6	168257835	6	168227624	168372688	MLLT4
cg22958605	3503164	0.0841594	-18.3768	-71.5005	13	115000234	13	115000374	115038147	CDC16
cg21279459	2948887	0.0841454	-18.3751	-71.4883	6	31324491	6	31190697	31207016
cg20203395	2810395	0.0841446	-18.375	-71.4875	5	56204925	5	56205100	56213144	SETD9
cg02953382	3955102	0.0841042	-18.3702	-71.4523	22	24373134	22	24376173	24397977	GSTT1
cg19371652	3432514	0.0840613	-18.3651	-71.4148	12	113415883	12	113416297	113449522	OAS2
cg27246453	2950145	0.0840484	18.3636	-71.4035	6	32783881	6	32762899	32784805	HLA-DOB
cg02902672	4048241	0.0839329	18.3498	-71.3026	6	32635360	6	32485162	32498080	HLA-DRB5|HLA-DRB1|LOC100507714|LOC100507709
cg00403478	2950329	0.0838654	18.3417	-71.2436	6	33040769	6	33032346	33048555	HLA-DPA1
cg02347904	3958157	0.0838649	-18.3417	-71.2431	22	32599596	22	32614424	32651382	SLC5A4
cg00959259	2638962	0.0836995	-18.3219	-71.0987	3	122281975	3	122283150	122294032	DTX3L
cg25096107	3581637	0.0836723	-18.3187	-71.0749	14	106037781	14	106049667	107281394	IGHG1|IGHM|IGHD|IGHE
cg20716080	3630701	0.0836455	-18.3155	-71.0515	15	68522777	15	68499332	68549539	CLN6
cg24704211	3503164	0.083615	-18.3118	-71.0249	13	115000206	13	115000374	115038147	CDC16
cg24080129	2950145	0.0835461	18.3036	-70.9647	6	32797488	6	32762899	32784805	HLA-DOB
cg23785275	4048265	0.0835441	-18.3034	-70.9629	6	32725270	6	32520500	32557601	HLA-DRB1|HLA-DRB6|LOC100507714|LOC100507709
cg19263700	4048265	0.0835313	18.3018	-70.9518	6	32223236	6	32520500	32557601	HLA-DRB1|HLA-DRB6|LOC100507714|LOC100507709
cg06355422	3965102	0.0835302	18.3017	-70.9508	22	50013649	22	49808183	50062062	C22orf34
cg05983405	3293435	0.0835279	-18.3014	-70.9488	10	72360348	10	72328394	72362514	PRF1
cg01447579	2731373	0.0835019	-18.2983	-70.9261	4	74847100	4	74719013	74720201	PF4V1|PF4
cg20507276	2390259	0.083474	-18.295	-70.9018	1	248100600	1	248128679	248129641	OR2AK2
cg19574915	3607275	0.0834299	-18.2897	-70.8632	15	89195555	15	89178888	89199713	ISG20|LOC100129363
cg06499030	2903219	0.0833258	18.2772	-70.7723	6	32732685	6	32713475	32713567	HLA-DRB6
cg16080552	2414958	0.0830714	-18.2468	-70.5502	1	59043199	1	59040643	59043445	TACSTD2
cg20669049	3871011	0.083038	-18.2428	-70.5211	19	55573572	19	55555309	55580897	RDH13
cg08944170	2390259	0.0829867	-18.2366	-70.4763	1	248100614	1	248128679	248129641	OR2AK2
cg06636551	3109201	0.0829788	-18.2357	-70.4694	8	101224915	8	101170263	101271481	SPAG1
cg19371652	3432438	0.0829433	-18.2314	-70.4384	12	113415883	12	113344602	113369975	OAS1
cg11294513	3872542	0.0828862	-18.2246	-70.3886	19	58220295	19	58431914	58446730	ZNF418
cg15894661	3328349	0.0828295	-18.2178	-70.3391	11	44088124	11	44087827	44105786
cg02320614	3686635	0.0828205	-18.2167	-70.3313	16	28381646	16	28506003	28511402	APOBR|CLN3
cg24846343	3955102	0.0828146	18.216	-70.3261	22	24311635	22	24376173	24397977	GSTT1
cg17831117	3748449	0.0828135	-18.2159	-70.3252	17	18305305	17	18440157	18528930	CCDC144A|CCDC144B|CCDC144C
cg03787837	2903258	0.0827172	-18.2043	-70.2411	6	32605385	6	32712833	32714356	HLA-DQA2|LOC100509457|LOC100507718|HLA-DQA1
cg11199437	3243262	0.0826229	-18.193	-70.1588	10	39023045	10	38610236	38702460	HSD17B7P2|HSD17B7|DDR2|LOC731275|LOC100506479|LOC100288102
cg04793911	4048241	0.0826051	-18.1909	-70.1433	6	32636189	6	32485162	32498080	HLA-DRB5|HLA-DRB1|LOC100507714|LOC100507709
cg22425813	4048241	0.0825338	-18.1823	-70.0811	6	32411670	6	32485162	32498080	HLA-DRB5|HLA-DRB1|LOC100507714|LOC100507709
cg04206284	3004628	0.082502	-18.1785	-70.0533	7	64127516	7	64126518	64171960	ZNF107
cg23754390	3316344	0.0824683	18.1745	-70.024	11	835074	11	832755	838824	CD151
cg01081346	3966057	0.0824407	18.1711	-69.9998	22	51017151	22	51007298	51021504	CHKB-CPT1B|CPT1B|CHKB
cg00581043	2936857	0.0824321	18.1701	-69.9923	6	168106129	6	168227624	168372688	MLLT4
cg11786476	2950329	0.0823744	18.1632	-69.942	6	33096738	6	33032346	33048555	HLA-DPA1
cg22576950	3630701	0.0822809	-18.1519	-69.8605	15	68522787	15	68499332	68549539	CLN6
cg15667493	2857416	0.0821616	-18.1376	-69.7564	5	55404179	5	55232213	55352365	IL6ST
cg25083732	2717078	0.0820608	18.1255	-69.6685	4	6695464	4	6685043	6698894	S100P|LOC339988
cg22785556	2986999	0.0820571	-18.125	-69.6653	7	1081061	7	1084232	1105979	GPR146|LOC100505568|LOC100505551|LOC100130456
cg12154261	3553998	0.0820445	-18.1235	-69.6543	14	104394530	14	104394795	104541164	TDRD9
cg07897701	3079172	0.0820152	-18.12	-69.6288	7	150549370	7	150488310	150574233	TMEM176B|TMEM176A
cg16783186	2475678	0.0820147	-18.1199	-69.6284	2	30516374	2	30453837	30482885	LBH
cg25487775	2512601	0.0819741	-18.1151	-69.5929	2	162093969	2	161993455	162092734	TANK
cg21211367	2512601	0.0817693	-18.0904	-69.4144	2	162094118	2	161993455	162092734	TANK
cg01541565	4048265	0.081735	18.0863	-69.3845	6	32606385	6	32520500	32557601	HLA-DRB1|HLA-DRB6|LOC100507714|LOC100507709
cg25057035	2950329	0.0817048	18.0826	-69.3581	6	33053889	6	33032346	33048555	HLA-DPA1
cg05044414	2708287	0.0816182	-18.0722	-69.2827	3	183734942	3	183637726	183735717	ABCC5
cg26846076	3749086	0.0815953	-18.0694	-69.2627	17	20128997	17	19807635	19881139	AKAP10
cg03234186	3872380	0.0814948	-18.0573	-69.1751	19	58220657	19	58208639	58220558	ZNF154
cg19662922	3443434	0.0814923	18.057	-69.173	12	9217079	12	9208185	9217666	LINC00612
cg27220934	3429857	0.081478	-18.0553	-69.1605	12	105723904	12	105720764	105859284	C12orf75
cg04548204	3404030	0.081467	-18.0539	-69.1509	12	9162872	12	9102741	9216030	KLRG1
cg19609334	4048265	0.0812608	-18.0291	-68.9712	6	32056249	6	32520500	32557601	HLA-DRB1|HLA-DRB6|LOC100507714|LOC100507709
cg19165274	3232944	0.0811804	-18.0194	-68.9012	10	4868328	10	4868001	4890252	AKR1E2
cg25477606	2553682	0.0810907	-18.0085	-68.823	2	55458422	2	55401927	55459719	C2orf63
cg10950028	2350952	0.0810905	-18.0085	-68.8229	1	110230633	1	110210667	110252902	GSTM2|GSTM1|ERVK11-1
cg18845950	2948926	0.0809798	-17.9951	-68.7264	6	31276434	6	31248423	31325151
cg10549986	2468351	0.0809159	-17.9874	-68.6708	2	7018153	2	7005985	7058515	RSAD2|RNF144A-AS1
cg15309910	3901055	0.0809035	-17.9859	-68.66	20	23067691	20	23031271	23074539	CD93
cg11464438	2501317	0.0807235	-17.9641	-68.5033	2	113957041	2	113993114	114024581	LOC654433|PAX8
cg06498468	3701837	0.0806907	-17.9601	-68.4747	16	82203702	16	82181022	82203812	MPHOSPH6
cg05751055	2903401	0.0804512	17.9311	-68.2662	6	33036504	6	33043716	33059415	HLA-DPB1
cg08766149	3558375	0.0804131	-17.9265	-68.233	14	25103301	14	25100111	25103468	GZMB|GZMH
cg13761724	3617574	0.0803018	-17.913	-68.1361	15	34806349	15	34817296	34829774	GOLGA8A|GOLGA8B|GOLGA8DP|GOLGA8E|LOC100508892
cg24169315	2607055	0.0801958	-17.9001	-68.0438	2	242048359	2	242045503	242088883	PASK
cg00052932	2519860	0.0801818	-17.8985	-68.0317	2	190539778	2	190490675	190536041	ASNSD1|SUPT6H
cg00147627	2319661	0.0800542	-17.883	-67.9206	1	10455147	1	10270548	10441651	KIF1B
cg04244493	3579546	0.0800536	-17.8829	-67.9201	14	100828625	14	100800134	100843142	WARS
cg08830157	2845699	0.0799568	-17.8711	-67.8359	5	1107192	5	1050509	1155987
cg25954441	3947310	0.0799318	-17.8681	-67.8142	22	42475561	22	42475699	42535284	C22orf32|LOC100132273|LOC100653069
cg02712322	3682028	0.0799305	17.8679	-67.813	16	15829293	16	15797005	15950924	NDE1|MYH11
cg17066531	2905296	0.0798736	-17.861	-67.7635	6	36922415	6	36920923	36935862	PI16
cg12291348	2948887	0.0798606	-17.8595	-67.7522	6	31239005	6	31190697	31207016
cg03607220	4048265	0.0798603	17.8594	-67.7519	6	32526263	6	32520500	32557601	HLA-DRB1|HLA-DRB6|LOC100507714|LOC100507709
cg12655416	3755903	0.079783	-17.85	-67.6847	17	38077870	17	38056884	38076433	GSDMB
cg10665390	2950329	0.0797665	17.848	-67.6704	6	33085521	6	33032346	33048555	HLA-DPA1
cg02672146	4048241	0.0797271	17.8432	-67.636	6	32571122	6	32485162	32498080	HLA-DRB5|HLA-DRB1|LOC100507714|LOC100507709
cg06152508	3996227	0.0796836	-17.8379	-67.5982	X	153533551	X	153524047	153558700	TKTL1
cg00321850	2444842	0.0794878	17.8141	-67.428	1	175162397	1	175126127	175162240	KIAA0040
cg21025488	3503164	0.0794631	-17.8111	-67.4065	13	115000149	13	115000374	115038147	CDC16
cg21780393	3761291	0.0793819	-17.8012	-67.3358	17	46618919	17	46618185	46625515	HOXB2
cg07813265	2348896	0.0793819	-17.8012	-67.3358	1	100820528	1	100817310	100985825	CDC14A
cg07404223	3671935	0.0793271	-17.7945	-67.2882	16	84840564	16	84853514	84944474	CRISPLD2
cg08265274	4048241	0.0792948	17.7906	-67.2601	6	32490444	6	32485162	32498080	HLA-DRB5|HLA-DRB1|LOC100507714|LOC100507709
cg18808777	2902326	0.0792258	-17.7822	-67.2001	6	31431503	6	31430834	31433581	HCP5
cg18177183	3310041	0.0792088	17.7801	-67.1854	10	123048956	10	122483334	123358590	FGFR2
cg25831233	3065015	0.0791761	17.7761	-67.1569	7	102119529	7	102113575	102119454	POLR2J|POLR2J3|UPK3BL
cg18097763	4048265	0.0791536	-17.7734	-67.1373	6	32548402	6	32520500	32557601	HLA-DRB1|HLA-DRB6|LOC100507714|LOC100507709
cg13872950	3761291	0.0790557	-17.7615	-67.0522	17	46620460	17	46618185	46625515	HOXB2
cg02762475	2845699	0.0789916	-17.7536	-66.9965	5	1106118	5	1050509	1155987
cg18702104	2762334	0.0789007	17.7425	-66.9175	4	17488243	4	17448912	17513842	QDPR
cg10959651	2468351	0.0789003	-17.7425	-66.9172	2	7018020	2	7005985	7058515	RSAD2|RNF144A-AS1
cg10356904	3965102	0.0788483	17.7361	-66.872	22	49881777	22	49808183	50062062	C22orf34
cg09539908	3127334	0.0788399	-17.7351	-66.8647	8	21996546	8	21995535	21999448	REEP4
cg07474494	3872542	0.0787752	-17.7272	-66.8085	19	58446600	19	58431914	58446730	ZNF418
cg01152025	3199662	0.0786682	-17.7141	-66.7155	9	15305873	9	15113971	15310503	TTC39B
cg21745287	3476097	0.0786459	17.7114	-66.6961	12	123464511	12	123745523	123756855	CDK2AP1
cg24352561	2986999	0.0786188	-17.7081	-66.6726	7	1081068	7	1084232	1105979	GPR146|LOC100505568|LOC100505551|LOC100130456
cg26237681	2894790	0.0785959	-17.7053	-66.6527	6	10887185	6	10887064	10984186	SYCP2L|ELOVL2|TMEM14B
cg07874755	3121228	0.0785417	-17.6987	-66.6056	8	703701	8	525883	710172	ERICH1
cg06028808	3379708	0.0784933	-17.6928	-66.5635	11	68637592	11	68611613	68671278	MRPL21
cg21520537	2610417	0.0784589	17.6886	-66.5336	3	10326774	3	10326103	10327430	GHRLOS2
cg12746557	3920850	0.0784496	17.6874	-66.5256	21	39644332	21	39601882	39720064	KCNJ15
cg00785941	2390259	0.0784144	-17.6831	-66.495	1	248100591	1	248128679	248129641	OR2AK2
cg09588770	2948926	0.0783986	-17.6812	-66.4813	6	31324941	6	31248423	31325151
cg08008286	3654614	0.0783752	-17.6783	-66.4609	16	28622037	16	28616530	28634903	SULT1A1|SULT1A2
cg21543081	4048265	0.0783644	-17.677	-66.4516	6	32632106	6	32520500	32557601	HLA-DRB1|HLA-DRB6|LOC100507714|LOC100507709
cg18618674	3447129	0.0783197	-17.6715	-66.4127	12	22694215	12	22601526	22742018	KIAA0528
cg02478793	2893794	0.0782883	17.6677	-66.3854	6	7388469	6	7541870	7587036	DSP
cg03040423	2327375	0.0782766	17.6662	-66.3753	1	28560936	1	28562611	28573410	ATPIF1
cg11403261	4048265	0.0782546	-17.6636	-66.3561	6	32515069	6	32520500	32557601	HLA-DRB1|HLA-DRB6|LOC100507714|LOC100507709
cg26562263	3826601	0.0781014	-17.6448	-66.2232	19	21863715	19	21579898	21610600	ZNF493
cg11294513	3872380	0.0780563	-17.6393	-66.1839	19	58220295	19	58208639	58220558	ZNF154
cg12506930	3872542	0.0779784	-17.6297	-66.1163	19	58220718	19	58431914	58446730	ZNF418
cg01811187	3726569	0.0779674	-17.6284	-66.1068	17	48637445	17	48623667	48633741	SPATA20
cg05481879	2639129	0.0779347	17.6244	-66.0784	3	122624636	3	122506796	122599983	DIRC2|HSPBAP1
cg13921245	2903401	0.0778417	-17.6129	-65.9976	6	33053791	6	33043716	33059415	HLA-DPB1
cg03368358	3741769	0.077748	-17.6014	-65.9163	17	3820044	17	3799886	3819960	P2RX1
cg14353184	2903258	0.0777379	-17.6002	-65.9076	6	32584893	6	32712833	32714356	HLA-DQA2|LOC100509457|LOC100507718|HLA-DQA1
cg14428733	2903401	0.0776276	17.5867	-65.8118	6	33049505	6	33043716	33059415	HLA-DPB1
cg14228460	3210497	0.077616	-17.5852	-65.8017	9	79303801	9	79185417	79399059	PRUNE2
cg27246571	3466687	0.0775332	-17.5751	-65.7299	12	96389588	12	96366441	96390123	HAL
cg02251754	2327375	0.0774439	-17.5641	-65.6523	1	28572299	1	28562611	28573410	ATPIF1
cg02212339	3741547	0.0774358	-17.5631	-65.6454	17	3493666	17	3575303	3599583	P2RX5-TAX1BP3|P2RX5
cg00435616	2986999	0.0773432	-17.5517	-65.565	7	1080473	7	1084232	1105979	GPR146|LOC100505568|LOC100505551|LOC100130456
cg09749225	2936857	0.0773221	17.5491	-65.5467	6	168106055	6	168227624	168372688	MLLT4
cg07735952	2950329	0.0773193	17.5488	-65.5443	6	33085565	6	33032346	33048555	HLA-DPA1
cg05575058	3104323	0.0772708	-17.5428	-65.5021	8	79578035	8	79577206	79632075	ZC2HC1A
cg17606183	4048265	0.077251	-17.5404	-65.485	6	32409413	6	32520500	32557601	HLA-DRB1|HLA-DRB6|LOC100507714|LOC100507709
cg09052185	2903258	0.0771832	-17.532	-65.4262	6	32610735	6	32712833	32714356	HLA-DQA2|LOC100509457|LOC100507718|HLA-DQA1
cg09876440	2610417	0.0771532	17.5283	-65.4002	3	10325981	3	10326103	10327430	GHRLOS2
cg13047157	4048241	0.0771233	-17.5247	-65.3742	6	32633114	6	32485162	32498080	HLA-DRB5|HLA-DRB1|LOC100507714|LOC100507709
cg15647617	3036924	0.0770235	-17.5124	-65.2876	7	5566311	7	5566907	5570485	ACTB|LOC100505829
cg13860493	3617574	0.0769354	-17.5015	-65.2112	15	34788017	15	34817296	34829774	GOLGA8A|GOLGA8B|GOLGA8DP|GOLGA8E|LOC100508892
cg13854012	2512601	0.0768562	17.4918	-65.1426	2	162103682	2	161993455	162092734	TANK
cg07180897	2903219	0.0768051	-17.4855	-65.0982	6	32729130	6	32713475	32713567	HLA-DRB6
cg26944245	3675116	0.0767897	-17.4836	-65.0848	16	421049	16	420793	431968	TMEM8A
cg21493951	2903219	0.0767632	-17.4803	-65.0619	6	32632338	6	32713475	32713567	HLA-DRB6
cg06615940	2350952	0.0765398	-17.4527	-64.8682	1	110211023	1	110210667	110252902	GSTM2|GSTM1|ERVK11-1
cg01035869	2948887	0.0765335	17.4519	-64.8627	6	31242584	6	31190697	31207016
cg14740554	2903258	0.0765301	17.4515	-64.8597	6	32713607	6	32712833	32714356	HLA-DQA2|LOC100509457|LOC100507718|HLA-DQA1
cg07306190	2904270	0.076413	-17.4371	-64.7583	6	34760872	6	34759773	34853117	UHRF1BP1
cg21493951	4048265	0.0763691	17.4316	-64.7202	6	32632338	6	32520500	32557601	HLA-DRB1|HLA-DRB6|LOC100507714|LOC100507709
cg14373797	2903401	0.0763381	17.4278	-64.6933	6	33053576	6	33043716	33059415	HLA-DPB1
cg08668790	3872542	0.0763115	-17.4245	-64.6703	19	58220662	19	58431914	58446730	ZNF418
cg10180404	2903219	0.076261	-17.4183	-64.6265	6	32632334	6	32713475	32713567	HLA-DRB6
cg00035347	3261923	0.0762392	17.4156	-64.6076	10	104953608	10	104605295	104661713	AS3MT|C10orf32-AS3MT
cg24012925	3894322	0.0761949	-17.4101	-64.5692	20	633418	20	628341	640207	SRXN1
cg23331433	2903401	0.0761546	17.4051	-64.5342	6	33039606	6	33043716	33059415	HLA-DPB1
cg24571899	3290875	0.0761481	17.4043	-64.5286	10	62097265	10	61784920	62493238	ANK3
cg21692241	4048265	0.0761331	17.4025	-64.5156	6	32604564	6	32520500	32557601	HLA-DRB1|HLA-DRB6|LOC100507714|LOC100507709
cg23465465	2899333	0.0760986	-17.3982	-64.4858	6	26364728	6	26376757	26378535	BTN3A2
cg11674865	2440943	0.0760853	-17.3965	-64.4742	1	161591488	1	161500408	161627141	FCGR3B
cg05419812	2948926	0.0760658	-17.3941	-64.4573	6	31276437	6	31248423	31325151
cg13785068	3741387	0.0759862	-17.3843	-64.3884	17	3416273	17	3343313	3375615	SPATA22
cg19634157	3310675	0.0759675	-17.382	-64.3721	10	124639157	10	124591625	124639765	CUZD1|FAM24B-CUZD1
cg04718414	3503164	0.0759623	-17.3813	-64.3677	13	115000211	13	115000374	115038147	CDC16
cg00614959	2714230	0.0759296	-17.3773	-64.3393	4	720870	4	699573	764428	PCGF3
cg18410078	3335697	0.0759069	-17.3745	-64.3196	11	65647288	11	65647284	65651391	CTSW
cg25215230	2719440	0.0758973	-17.3733	-64.3113	4	15679598	4	15341560	15447791	C1QTNF7
cg02133140	3082990	0.0758711	-17.37	-64.2886	8	2078250	8	1970006	2113449	MYOM2
cg23517279	2917767	0.075854	-17.3679	-64.2738	6	96025343	6	96025378	96057318	MANEA
cg15557168	3947310	0.0758496	-17.3674	-64.27	22	42548783	22	42475699	42535284	C22orf32|LOC100132273|LOC100653069
cg24307499	3871011	0.0758417	17.3664	-64.2631	19	55494075	19	55555309	55580897	RDH13
cg13630239	3302240	0.0758238	-17.3642	-64.2476	10	99116547	10	99108943	99185496	RRP12
cg18442075	3757399	0.0758082	-17.3622	-64.2341	17	40169520	17	39976232	39993947	NT5C3L|FKBP10
cg01738650	4048265	0.0757937	17.3604	-64.2216	6	32223076	6	32520500	32557601	HLA-DRB1|HLA-DRB6|LOC100507714|LOC100507709
cg16699148	2414958	0.0756781	-17.3461	-64.1214	1	59043255	1	59040643	59043445	TACSTD2
cg03748376	2390259	0.0756409	-17.3415	-64.0892	1	248100585	1	248128679	248129641	OR2AK2
cg00218406	2902326	0.0755572	-17.3311	-64.0167	6	31431407	6	31430834	31433581	HCP5
cg26724967	3645626	0.0755284	-17.3275	-63.9918	16	3115223	16	3115307	3132234	IL32
cg02086866	2440943	0.0754284	-17.3151	-63.9052	1	161492666	1	161500408	161627141	FCGR3B
cg27309253	3835318	0.0754026	-17.3119	-63.8829	19	44488327	19	44488355	44502469	ZNF155|ZNF224
cg10765922	4048265	0.0753529	-17.3058	-63.8398	6	32552022	6	32520500	32557601	HLA-DRB1|HLA-DRB6|LOC100507714|LOC100507709
cg03071500	3315675	0.0753304	-17.303	-63.8203	11	325964	11	310891	315260	IFITM1
cg22144450	3755903	0.0753013	-17.2993	-63.7951	17	38080378	17	38056884	38076433	GSDMB
cg18860954	3872542	0.0752772	-17.2964	-63.7743	19	58400574	19	58431914	58446730	ZNF418
cg19813884	2414958	0.0752418	-17.292	-63.7436	1	59043370	1	59040643	59043445	TACSTD2
cg04034290	3150289	0.0752155	17.2887	-63.7208	8	119586905	8	119208409	119652044	SAMD12
cg15252215	3310675	0.0751098	-17.2756	-63.6293	10	124639110	10	124591625	124639765	CUZD1|FAM24B-CUZD1
cg16885600	3741387	0.0750891	-17.273	-63.6114	17	3416326	17	3343313	3375615	SPATA22
cg27049766	3872542	0.0750853	-17.2725	-63.6081	19	58220516	19	58431914	58446730	ZNF418
cg07344086	3310041	0.0750003	17.2619	-63.5345	10	123278338	10	122483334	123358590	FGFR2
cg06484169	2950329	0.074992	17.2609	-63.5273	6	33052354	6	33032346	33048555	HLA-DPA1
cg05500783	4048241	0.0749894	-17.2606	-63.5251	6	32410873	6	32485162	32498080	HLA-DRB5|HLA-DRB1|LOC100507714|LOC100507709
cg15591803	2427720	0.0749599	-17.2569	-63.4995	1	111733668	1	111659687	111683163	DRAM2|CEPT1
cg20608306	3350775	0.0749571	17.2566	-63.4971	11	116969690	11	117049375	117069313	SIDT2
cg14705934	3310675	0.0749346	17.2538	-63.4777	10	124597765	10	124591625	124639765	CUZD1|FAM24B-CUZD1
cg12858902	2350981	0.0749134	-17.2511	-63.4593	1	110254854	1	110230442	110241207	GSTM1|GSTM2|GSTM4
cg18715193	2903401	0.074904	17.2499	-63.4512	6	33035286	6	33043716	33059415	HLA-DPB1
cg11805027	3545130	0.0748946	-17.2488	-63.4431	14	77186584	14	77140496	77249359	VASH1|LOC100506603
cg04793911	4048265	0.0748596	-17.2444	-63.4127	6	32636189	6	32520500	32557601	HLA-DRB1|HLA-DRB6|LOC100507714|LOC100507709
cg04314261	3404530	0.0748082	-17.238	-63.3683	12	10163030	12	10104036	10148283	CLEC12A
cg13405775	3958157	0.0748038	-17.2375	-63.3644	22	32599648	22	32614424	32651382	SLC5A4
cg12763813	3310041	0.0747555	17.2315	-63.3226	10	123278445	10	122483334	123358590	FGFR2
cg11917734	2948926	0.0747036	17.225	-63.2777	6	31237029	6	31248423	31325151
cg18013336	2922972	0.0746791	17.2219	-63.2565	6	117807999	6	117775034	117891021	DCBLD1|GOPC
cg00662258	3748449	0.0746686	-17.2206	-63.2475	17	18432149	17	18440157	18528930	CCDC144A|CCDC144B|CCDC144C
cg21645759	2717078	0.0746556	17.219	-63.2362	4	6673551	4	6685043	6698894	S100P|LOC339988
cg13105904	3558270	0.0745765	-17.2091	-63.1677	14	24900044	14	24895702	24900140	CBLN3|KHNYN
cg14582100	3592366	0.0745579	17.2068	-63.1516	15	45693742	15	45694554	45713605	SPATA5L1
cg24890222	3503164	0.0745549	-17.2065	-63.1491	13	115000162	13	115000374	115038147	CDC16
cg09636302	3466687	0.0745395	-17.2045	-63.1357	12	96389483	12	96366441	96390123	HAL
cg15406319	3757399	0.0744453	-17.1928	-63.0543	17	40169518	17	39976232	39993947	NT5C3L|FKBP10
cg04612566	3119376	0.0744338	-17.1913	-63.0443	8	144120706	8	144120679	144141332	C8orf31
cg18111114	2903258	0.0743859	-17.1854	-63.0029	6	32498493	6	32712833	32714356	HLA-DQA2|LOC100509457|LOC100507718|HLA-DQA1
cg03009030	2950329	0.0743808	-17.1847	-62.9985	6	33039500	6	33032346	33048555	HLA-DPA1
cg26105649	2385696	0.074345	-17.1803	-62.9675	1	233087709	1	233059742	233114525	NTPCR
cg00455402	3826656	0.0743309	-17.1785	-62.9553	19	21769736	19	21649070	21911709	ZNF429|ZNF100|LOC400680
cg17845761	2444842	0.0743167	17.1767	-62.943	1	175162550	1	175126127	175162240	KIAA0040
cg04777551	4048265	0.0742755	17.1716	-62.9073	6	32628953	6	32520500	32557601	HLA-DRB1|HLA-DRB6|LOC100507714|LOC100507709
cg26081900	2844888	0.0742704	-17.171	-62.9029	5	180429512	5	180415877	180433726	BTNL3|BTNL8
cg03610280	3259253	0.0742175	-17.1644	-62.8572	10	97592418	10	97453972	97698685	ENTPD1
cg13353717	4048265	0.0742112	-17.1636	-62.8517	6	32634276	6	32520500	32557601	HLA-DRB1|HLA-DRB6|LOC100507714|LOC100507709
cg19708055	2936857	0.0742024	-17.1625	-62.8442	6	168045556	6	168227624	168372688	MLLT4
cg24672401	3046708	0.0740792	17.1471	-62.7376	7	38380487	7	38396918	38398809
cg03814063	3965102	0.0740417	17.1424	-62.7052	22	50025915	22	49808183	50062062	C22orf34
cg23522194	3866845	0.0739874	17.1356	-62.6582	19	48565189	19	48551107	48614058	PLA2G4C
cg05481879	2692136	0.0739585	17.132	-62.6333	3	122624636	3	122458875	122512661	HSPBAP1
cg17210938	2414958	0.0739334	-17.1288	-62.6115	1	59043173	1	59040643	59043445	TACSTD2
cg22425813	4048265	0.0739277	-17.1281	-62.6066	6	32411670	6	32520500	32557601	HLA-DRB1|HLA-DRB6|LOC100507714|LOC100507709
cg03344051	4048241	0.0738914	-17.1236	-62.5752	6	32635948	6	32485162	32498080	HLA-DRB5|HLA-DRB1|LOC100507714|LOC100507709
cg11871910	3421511	0.0738799	-17.1221	-62.5652	12	69753446	12	69742134	69748005	LYZ
cg09411910	4048265	0.0737477	17.1056	-62.451	6	32607224	6	32520500	32557601	HLA-DRB1|HLA-DRB6|LOC100507714|LOC100507709
cg01372898	2948887	0.0737261	-17.1029	-62.4323	6	31093165	6	31190697	31207016
cg12035144	2947975	0.0737255	-17.1028	-62.4317	6	29718093	6	29677429	29720329	HLA-F-AS1
cg18483404	3310675	0.0737113	17.101	-62.4195	10	124591732	10	124591625	124639765	CUZD1|FAM24B-CUZD1
cg04107759	3310041	0.0736097	17.0883	-62.3317	10	122741763	10	122483334	123358590	FGFR2
cg09776277	3748449	0.0736042	17.0876	-62.3269	17	18475978	17	18440157	18528930	CCDC144A|CCDC144B|CCDC144C
cg03506316	2759582	0.0736016	17.0873	-62.3247	4	7925539	4	7757694	7941576	AFAP1
cg04696840	2903219	0.0735866	17.0854	-62.3118	6	32633354	6	32713475	32713567	HLA-DRB6
cg15368872	3444117	0.0734067	-17.0629	-62.1562	12	10525233	12	10564921	10594879	KLRC3|KLRC2|KLRC1
cg07639376	3643938	0.0733904	-17.0608	-62.1421	16	1584516	16	1578752	1605569	TMEM204
cg20803293	2350981	0.0733551	-17.0564	-62.1116	1	110254709	1	110230442	110241207	GSTM1|GSTM2|GSTM4
cg09920268	3328349	0.073323	17.0524	-62.0839	11	44105489	11	44087827	44105786
cg24254196	3642060	0.0732952	17.0489	-62.0599	15	101719523	15	101649177	101792119	CHSY1
cg14790000	2874371	0.0732667	17.0453	-62.0353	5	127805611	5	127593463	128023133	FBN2
cg05883128	2792800	0.0732297	-17.0407	-62.0033	4	169239131	4	169137447	169239921	DDX60
cg03850936	2936857	0.0732191	-17.0393	-61.9942	6	168216524	6	168227624	168372688	MLLT4
cg08873628	2444842	0.0731737	17.0336	-61.9549	1	175162347	1	175126127	175162240	KIAA0040
cg10754510	3835318	0.07309	-17.0231	-61.8826	19	44488342	19	44488355	44502469	ZNF155|ZNF224
cg23678722	3481986	0.0730824	-17.0222	-61.876	13	25338390	13	25338234	25400249	RNF17
cg12824060	3490892	0.073081	-17.022	-61.8749	13	53602856	13	53584428	53708870	OLFM4
cg09949906	2903219	0.0730703	17.0206	-61.8656	6	32552350	6	32713475	32713567	HLA-DRB6
cg02206980	2895650	0.0729806	17.0094	-61.7881	6	13574034	6	13524520	13612516	SIRT5
cg09624923	3284188	0.0729666	-17.0076	-61.776	10	33244211	10	33171045	33281361	ITGB1
cg04506342	2583014	0.0729416	-17.0045	-61.7544	2	160463692	2	160171826	160569069	BAZ2B
cg05250932	3871095	0.0729266	17.0026	-61.7414	19	55644229	19	55631231	55660688	TNNT1
cg17063962	3060994	0.0727743	-16.9834	-61.6099	7	91808500	7	91714539	91809246	CYP51A1|LRRD1
cg05995528	2903401	0.0727546	-16.9809	-61.5929	6	33036495	6	33043716	33059415	HLA-DPB1
cg26157579	3598199	0.072743	16.9795	-61.5829	15	65137040	15	65204130	65251023	ANKDD1A
cg22837486	3333247	0.0727176	-16.9763	-61.5609	11	61658800	11	61583718	61636015	FADS2
cg01745370	2498977	0.0726833	16.972	-61.5313	2	109065127	2	109064883	109126038	GCC2|RGPD6|RGPD8|RGPD3|RGPD4|RGPD5
cg00924017	2350952	0.0726597	-16.969	-61.511	1	110186027	1	110210667	110252902	GSTM2|GSTM1|ERVK11-1
cg19182537	3487432	0.0726503	-16.9678	-61.5028	13	43598038	13	43597339	43684860	DNAJC15|DES
cg08736216	2336585	0.0726345	-16.9658	-61.4892	1	53307985	1	53392968	53517355	SCP2
cg27182070	2327283	0.0726312	-16.9654	-61.4864	1	28218282	1	28199083	28214208	C1orf38
cg24006662	2939213	0.072608	-16.9625	-61.4663	6	3157781	6	3153914	3169632	TUBB2A|TUBB2B
cg12906381	3958157	0.0725436	-16.9544	-61.4107	22	32599516	22	32614424	32651382	SLC5A4
cg11583907	2903258	0.072489	-16.9475	-61.3636	6	32526364	6	32712833	32714356	HLA-DQA2|LOC100509457|LOC100507718|HLA-DQA1
cg18882449	3261923	0.0724516	16.9428	-61.3312	10	104885122	10	104605295	104661713	AS3MT|C10orf32-AS3MT
cg24283019	2903258	0.072399	-16.9361	-61.2859	6	32381449	6	32712833	32714356	HLA-DQA2|LOC100509457|LOC100507718|HLA-DQA1
cg01859669	2984884	0.072363	-16.9316	-61.2548	6	167571328	6	167271494	167370679	RNASET2
cg18097763	2903219	0.0722918	16.9226	-61.1934	6	32548402	6	32713475	32713567	HLA-DRB6
cg21684411	2902326	0.0721956	-16.9105	-61.1103	6	31431573	6	31430834	31433581	HCP5
cg19042435	2939069	0.0721591	-16.9059	-61.0788	6	2971087	6	2915533	2972389	SERPINB6
cg00797651	2377229	0.0721227	16.9013	-61.0474	1	207494336	1	207494865	207541048	CD55
cg03058664	3119376	0.0720976	-16.8981	-61.0257	8	144120635	8	144120679	144141332	C8orf31
cg20849935	3130757	0.0720739	-16.8951	-61.0052	8	33432330	8	33180825	33330664	FUT10
cg03131171	2952323	0.0719869	16.8841	-60.9302	6	37616686	6	37600293	37665766	MDGA1
cg22930808	2638962	0.0719472	-16.8791	-60.8959	3	122281881	3	122283150	122294032	DTX3L
cg12296550	4048241	0.0718488	16.8667	-60.811	6	32728862	6	32485162	32498080	HLA-DRB5|HLA-DRB1|LOC100507714|LOC100507709
cg01049916	3310041	0.0718253	16.8637	-60.7907	10	123277054	10	122483334	123358590	FGFR2
cg14353184	2903219	0.0717533	16.8546	-60.7286	6	32584893	6	32713475	32713567	HLA-DRB6
cg12950816	3035135	0.0717012	16.848	-60.6836	7	1198977	7	1191908	1199832	ZFAND2A
cg09977703	3836760	0.0716692	-16.8439	-60.6561	19	46854563	19	46850218	46896228	PPP5C
cg23492779	2905296	0.0716542	-16.842	-60.6431	6	36928572	6	36920923	36935862	PI16
cg26036029	2903219	0.0715174	16.8247	-60.5252	6	32552443	6	32713475	32713567	HLA-DRB6
cg19810723	2414958	0.0715127	-16.8241	-60.5211	1	58823579	1	59040643	59043445	TACSTD2
cg03372385	2898746	0.071503	16.8229	-60.5127	6	25324431	6	25155651	25620889	LRRC16A
cg26763362	3748449	0.0714884	-16.821	-60.5001	17	18266135	17	18440157	18528930	CCDC144A|CCDC144B|CCDC144C
cg24071943	2903258	0.071488	16.821	-60.4998	6	32557321	6	32712833	32714356	HLA-DQA2|LOC100509457|LOC100507718|HLA-DQA1
cg12506930	3872380	0.0714815	-16.8202	-60.4942	19	58220718	19	58208639	58220558	ZNF154
cg19903196	2379009	0.0714773	-16.8196	-60.4905	1	212429231	1	212404808	212535193	PPP2R5A
cg23456212	3835318	0.071477	-16.8196	-60.4903	19	44488170	19	44488355	44502469	ZNF155|ZNF224
cg26465391	3872542	0.0714214	-16.8126	-60.4424	19	58220773	19	58431914	58446730	ZNF418
cg27213238	2894573	0.0713965	-16.8094	-60.4209	6	10530035	6	10521619	10647501	GCNT2
cg01124132	3958157	0.0713388	-16.8021	-60.3711	22	32599511	22	32614424	32651382	SLC5A4
cg11993350	4048265	0.0713153	-16.7991	-60.3508	6	32557404	6	32520500	32557601	HLA-DRB1|HLA-DRB6|LOC100507714|LOC100507709
cg06961122	2365119	0.0713127	-16.7988	-60.3486	1	165599603	1	165556968	165626467	MGST3|LOC100505828
cg24753530	3482017	0.0712586	-16.7919	-60.302	13	25338621	13	25377824	25454056	RNF17
cg23704085	2903401	0.0711422	16.7771	-60.2016	6	33156779	6	33043716	33059415	HLA-DPB1
cg05298120	2954280	0.0710552	-16.7661	-60.1266	6	42924421	6	42929884	42946958	PEX6
cg09896106	2414958	0.0710523	-16.7657	-60.1241	1	58810897	1	59040643	59043445	TACSTD2
cg07770222	3119376	0.070966	-16.7548	-60.0497	8	144120106	8	144120679	144141332	C8orf31
cg10482512	2984884	0.0709382	-16.7512	-60.0257	6	167524238	6	167271494	167370679	RNASET2
cg02672146	4048265	0.0709377	16.7512	-60.0253	6	32571122	6	32520500	32557601	HLA-DRB1|HLA-DRB6|LOC100507714|LOC100507709
cg12315311	3870449	0.0709164	-16.7485	-60.007	19	54568443	19	54544088	54567207	VSTM1
cg00353337	4048241	0.070875	16.7432	-59.9713	6	32531583	6	32485162	32498080	HLA-DRB5|HLA-DRB1|LOC100507714|LOC100507709
cg07991167	3667093	0.0708306	-16.7375	-59.933	16	70220191	16	70147529	70196432	PDPR
cg18180155	3963754	0.0708066	-16.7345	-59.9123	22	45809454	22	45739944	45809500	SMC1B
cg23678722	3482017	0.0707834	-16.7315	-59.8923	13	25338390	13	25377824	25454056	RNF17
cg25712567	2714230	0.0707403	-16.7261	-59.8552	4	715872	4	699573	764428	PCGF3
cg22184210	3595441	0.0707374	-16.7257	-59.8527	15	57883722	15	57884139	58074950	MYZAP|GCOM1|POLR2M
cg13775629	3293435	0.070718	-16.7232	-59.8359	10	72360448	10	72328394	72362514	PRF1
cg17501823	3452417	0.0707165	16.723	-59.8346	12	47219793	12	47117184	47226217	SLC38A4
cg20408074	2948887	0.0706466	-16.7141	-59.7744	6	31325817	6	31190697	31207016
cg07971820	3742212	0.0706419	16.7135	-59.7704	17	4621234	17	4533803	4544946	ALOX15|ALOX15P1
cg09371744	3924674	0.0706391	-16.7132	-59.768	21	47987607	21	47878873	47990000	DIP2A
cg02773041	2331602	0.0706176	16.7104	-59.7494	1	40204384	1	40157910	40229580	PPIE|BMP8B|CCDC25
cg22079161	2759582	0.0706055	-16.7089	-59.739	4	7940579	4	7757694	7941576	AFAP1
cg06615754	3872542	0.0705016	-16.6957	-59.6495	19	58193071	19	58431914	58446730	ZNF418
cg16049690	2844888	0.0704294	16.6865	-59.5872	5	180486679	5	180415877	180433726	BTNL3|BTNL8
cg27064867	4048241	0.0703902	16.6815	-59.5535	6	32314182	6	32485162	32498080	HLA-DRB5|HLA-DRB1|LOC100507714|LOC100507709
cg00219921	2562965	0.0703327	-16.6741	-59.504	2	87012810	2	87042369	87089112	CD8B
cg20434529	2390259	0.0702265	-16.6606	-59.4125	1	248100345	1	248128679	248129641	OR2AK2
cg21839972	3442785	0.0701603	-16.6522	-59.3555	12	7904168	12	7880366	7912880	CLEC4C
cg13739333	4048265	0.0701586	16.6519	-59.354	6	32495746	6	32520500	32557601	HLA-DRB1|HLA-DRB6|LOC100507714|LOC100507709
cg18402987	2986999	0.0701569	16.6517	-59.3525	7	1209562	7	1084232	1105979	GPR146|LOC100505568|LOC100505551|LOC100130456
cg02977954	2336585	0.0700964	16.644	-59.3004	1	53371368	1	53392968	53517355	SCP2
cg23172480	2922972	0.0700423	16.6371	-59.2538	6	117802786	6	117775034	117891021	DCBLD1|GOPC
cg16569309	3859899	0.0700389	16.6367	-59.2509	19	36264029	19	36229307	36232488	IGFLR1|MLL4
cg15138289	2950329	0.0700163	16.6338	-59.2315	6	33051749	6	33032346	33048555	HLA-DPA1
cg22396792	2440943	0.0698465	-16.6121	-59.0852	1	161582290	1	161500408	161627141	FCGR3B
cg08260406	2390259	0.0698152	-16.6081	-59.0582	1	248100407	1	248128679	248129641	OR2AK2
cg20188490	3444472	0.0697422	16.5987	-58.9954	12	11080457	12	11138560	11139459	TAS2R50
cg09556042	2948926	0.0697033	16.5938	-58.962	6	31237013	6	31248423	31325151
cg18298815	2440943	0.0696411	-16.5858	-58.9084	1	161519989	1	161500408	161627141	FCGR3B
cg10023855	4048265	0.0696307	-16.5845	-58.8994	6	32710516	6	32520500	32557601	HLA-DRB1|HLA-DRB6|LOC100507714|LOC100507709
cg01808030	3963754	0.0696279	-16.5841	-58.897	22	45809952	22	45739944	45809500	SMC1B
cg02774129	2414958	0.0695955	-16.58	-58.8692	1	58712062	1	59040643	59043445	TACSTD2
cg08146865	2621583	0.0695602	-16.5754	-58.8387	3	48335857	3	48275964	48340743	ZNF589
cg04314261	3404549	0.069551	-16.5743	-58.8309	12	10163030	12	10163231	10171389	CLEC12B
cg03029255	3119376	0.0695504	-16.5742	-58.8303	8	144120681	8	144120679	144141332	C8orf31
cg12274567	2441220	0.0695088	-16.5689	-58.7945	1	162382199	1	162365056	162381923	SH2D1B
cg01577475	2571608	0.0695009	16.5678	-58.7877	2	114033581	2	113961452	114049025	PAX8|LOC654433
cg23665230	3290875	0.0694596	16.5626	-58.7522	10	62495797	10	61784920	62493238	ANK3
cg21680719	2407478	0.0693594	-16.5497	-58.6659	1	38466677	1	38462445	38471310	FHL3
cg10864200	2714230	0.0693294	-16.5459	-58.6401	4	720809	4	699573	764428	PCGF3
cg08066140	3963754	0.0693286	-16.5458	-58.6394	22	45809396	22	45739944	45809500	SMC1B
cg26924012	3592366	0.0693245	16.5452	-58.6359	15	45694286	15	45694554	45713605	SPATA5L1
cg09330145	3300793	0.0693039	-16.5426	-58.6182	10	95510992	10	95428212	95462553	FRA10AC1
cg03916490	2986999	0.0692892	-16.5407	-58.6055	7	1080558	7	1084232	1105979	GPR146|LOC100505568|LOC100505551|LOC100130456
cg25198316	3453120	0.0691561	16.5236	-58.491	12	48598048	12	48733812	48811104	ZNF641
cg01745539	2903219	0.0691419	-16.5218	-58.4788	6	32632331	6	32713475	32713567	HLA-DRB6
cg07414487	2948887	0.0691349	16.5209	-58.4728	6	31107186	6	31190697	31207016
cg01561092	3659888	0.0691332	-16.5207	-58.4713	16	50100815	16	50093042	50154111	HEATR3
cg22060735	2727762	0.0691216	-16.5192	-58.4613	4	56213336	4	56212409	56238381	SRD5A3|SRD5A3-AS1
cg14075454	4048241	0.0691166	-16.5186	-58.457	6	32552515	6	32485162	32498080	HLA-DRB5|HLA-DRB1|LOC100507714|LOC100507709
cg25124966	3356038	0.0690296	-16.5074	-58.3821	11	129723987	11	129685734	129729898	TMEM45B
cg05740763	3445108	0.0690031	-16.504	-58.3593	12	13080422	12	13093519	13127338	GPRC5D
cg10750306	3049840	0.0689962	16.5031	-58.3534	7	47990680	7	47994961	48019298	HUS1
cg21549285	3922037	0.0689156	-16.4927	-58.2841	21	42799141	21	42733950	42781307	MX2|LOC100131190
cg16553119	2365119	0.0688927	-16.4898	-58.2644	1	165599451	1	165556968	165626467	MGST3|LOC100505828
cg17003395	3898796	0.0688708	-16.487	-58.2455	20	16555519	20	16237753	16554078	KIF16B
cg27510182	2414958	0.0688678	16.4866	-58.2429	1	58715553	1	59040643	59043445	TACSTD2
cg13529314	3227121	0.0688513	-16.4845	-58.2288	9	132598258	9	132589580	132597552	C9orf78
cg26850624	2798679	0.0688063	16.4787	-58.19	5	429559	5	443292	472042	EXOC3|PP7080
cg22741595	3341440	0.0687616	-16.4729	-58.1516	11	77532707	11	77530483	77629468	C11orf67
cg10130564	3350830	0.068627	16.4556	-58.0358	11	117069849	11	117069715	117081009	TAGLN|PCSK7
cg13745692	2679014	0.0686228	-16.4551	-58.0322	3	60065489	3	59956575	59958972	NPCDR1
cg13823257	3204648	0.0686184	-16.4545	-58.0285	9	35666823	9	35609970	35646790	CD72
cg22687873	3235414	0.0686169	16.4543	-58.0272	10	12211796	10	12171664	12212295	SEC61A2
cg26566898	3350830	0.0685835	16.45	-57.9985	11	117069891	11	117069715	117081009	TAGLN|PCSK7
cg22809683	2371065	0.0685612	-16.4472	-57.9793	1	182998916	1	182992553	183114717	LAMC1
cg04559908	2948887	0.0685086	-16.4404	-57.9341	6	30920123	6	31190697	31207016
cg10645648	4048241	0.0684933	16.4384	-57.9209	6	32711617	6	32485162	32498080	HLA-DRB5|HLA-DRB1|LOC100507714|LOC100507709
cg09837977	3019158	0.0684624	-16.4344	-57.8943	7	110731201	7	110731002	110765507	LRRN3
cg19697575	2515240	0.068437	16.4312	-57.8725	2	172374119	2	172378878	172443709	CYBRD1
cg15580309	2334706	0.0684363	16.4311	-57.8719	1	46814106	1	46805869	46833897	NSUN4
cg07984212	4048265	0.0684246	-16.4296	-57.8618	6	32632957	6	32520500	32557601	HLA-DRB1|HLA-DRB6|LOC100507714|LOC100507709
cg12894711	2999544	0.068385	-16.4244	-57.8277	7	43821949	7	43768744	43847570	BLVRA
cg19162470	3586834	0.0683717	16.4227	-57.8163	15	31192891	15	31195968	31235308	FAN1|MTMR10
cg11375102	3643938	0.0683715	-16.4227	-57.8162	16	1583810	16	1578752	1605569	TMEM204
cg18034295	3947310	0.0683231	16.4165	-57.7746	22	42475135	22	42475699	42535284	C22orf32|LOC100132273|LOC100653069
cg25032094	3734966	0.0682526	16.4074	-57.714	17	73583839	17	73584139	73622923	MYO15B
cg15221579	3046556	0.068206	-16.4014	-57.6739	7	38298966	7	38297480	38394176	TARP|TRGV9
cg01028142	2539125	0.0682008	-16.4007	-57.6694	2	7004578	2	6980513	7006734	CMPK2
cg02902672	4048265	0.068175	16.3974	-57.6473	6	32635360	6	32520500	32557601	HLA-DRB1|HLA-DRB6|LOC100507714|LOC100507709
cg20780944	3121228	0.0681709	16.3968	-57.6437	8	627132	8	525883	710172	ERICH1
cg20332503	3029129	0.0681701	-16.3967	-57.643	7	143081287	7	143078256	143090371	ZYX
cg18844029	2947572	0.0681266	-16.3911	-57.6056	6	28885017	6	28864528	28892021	TRIM27
ch.19.21460585R	3826656	0.0681261	16.3911	-57.6052	19	21668745	19	21649070	21911709	ZNF429|ZNF100|LOC400680
cg11469594	2950145	0.0680955	16.3871	-57.5789	6	32783046	6	32762899	32784805	HLA-DOB
cg23214071	2903219	0.0680762	-16.3846	-57.5623	6	32627784	6	32713475	32713567	HLA-DRB6
cg00152322	3598199	0.0680331	16.379	-57.5253	15	65198005	15	65204130	65251023	ANKDD1A
cg11201654	2900974	0.0680101	-16.3761	-57.5055	6	29690766	6	29690563	29925560	HLA-F
cg05668853	3751002	0.0679867	-16.3731	-57.4854	17	27044169	17	27041305	27045427	RAB34|NARR
cg11250194	3375518	0.0679324	-16.366	-57.4388	11	61601937	11	61556608	61560143	C11orf10
cg08320524	3920850	0.0678398	16.3541	-57.3592	21	39644354	21	39601882	39720064	KCNJ15
cg22370379	4048265	0.0677787	16.3462	-57.3067	6	32223090	6	32520500	32557601	HLA-DRB1|HLA-DRB6|LOC100507714|LOC100507709
cg06623630	3965102	0.067776	16.3458	-57.3043	22	50017776	22	49808183	50062062	C22orf34
cg00523604	2949971	0.0677563	-16.3433	-57.2874	6	32223341	6	32260475	32339684	C6orf10
cg27324426	3872542	0.0677461	-16.3419	-57.2787	19	58220837	19	58431914	58446730	ZNF418
cg03500977	2948887	0.0676453	-16.3289	-57.1921	6	31325314	6	31190697	31207016
cg12427303	3958157	0.0676092	-16.3242	-57.1611	22	32599613	22	32614424	32651382	SLC5A4
cg07644039	3476097	0.0675788	16.3203	-57.135	12	123464150	12	123745523	123756855	CDK2AP1
cg27547703	3265175	0.0675693	-16.3191	-57.1268	10	115939024	10	115938721	115992277	TDRD1
cg25243455	2571608	0.0675235	16.3131	-57.0874	2	114033360	2	113961452	114049025	PAX8|LOC654433
cg08808571	2762334	0.067417	-16.2993	-56.996	4	17513338	4	17448912	17513842	QDPR
cg01482313	3917204	0.0673828	-16.2949	-56.9666	21	30449466	21	30446243	30548200	C21orf7
cg19051117	3826601	0.067376	-16.294	-56.9608	19	21767566	19	21579898	21610600	ZNF493
cg14913610	3404030	0.0673725	-16.2936	-56.9577	12	9142341	12	9102741	9216030	KLRG1
cg02115394	3503164	0.067365	-16.2926	-56.9513	13	115000168	13	115000374	115038147	CDC16
cg01268824	3872380	0.0673487	-16.2905	-56.9373	19	58220818	19	58208639	58220558	ZNF154
cg18997137	3514685	0.0673026	-16.2845	-56.8977	13	52419689	13	52387483	52419499	LINC00282
cg14076161	3444472	0.0671821	16.2689	-56.7943	12	11463379	12	11138560	11139459	TAS2R50
cg03898365	3318989	0.0671777	16.2683	-56.7904	11	6897491	11	6947639	7022232	ZNF215
cg14930335	2533670	0.067149	-16.2646	-56.7658	2	236619767	2	236402743	237053178	AGAP1|LOC100131101
cg12147198	2768273	0.0671487	-16.2645	-56.7655	4	47838169	4	47848958	47917696	NFXL1
cg08580836	2881607	0.0671448	-16.264	-56.7622	5	150284448	5	150273971	150326136	ZNF300P1|ZNF300
cg23527067	3444472	0.0671239	16.2613	-56.7442	12	11082462	12	11138560	11139459	TAS2R50
cg19859270	2633191	0.0671223	-16.2611	-56.7429	3	98251294	3	98250878	98252925	GPR15
cg17239008	4048241	0.0671071	16.2591	-56.7298	6	32202844	6	32485162	32498080	HLA-DRB5|HLA-DRB1|LOC100507714|LOC100507709
cg15049101	3310041	0.0671012	16.2584	-56.7248	10	123353889	10	122483334	123358590	FGFR2
cg15984406	3121228	0.0669447	-16.238	-56.5904	8	703870	8	525883	710172	ERICH1
cg25488284	2607055	0.0669387	-16.2372	-56.5853	2	242048127	2	242045503	242088883	PASK
cg07601320	3452417	0.0669236	16.2353	-56.5723	12	47219841	12	47117184	47226217	SLC38A4
cg23752985	2491661	0.066843	-16.2248	-56.5031	2	85803571	2	85788722	85809288	VAMP8
cg27246571	3466740	0.0668369	-16.224	-56.4979	12	96389588	12	96394543	96437245	LTA4H
cg19062174	2511432	0.0668095	-16.2204	-56.4743	2	157323390	2	157291963	157470237	GPD2
cg19350679	4048265	0.0668045	-16.2198	-56.4701	6	32710506	6	32520500	32557601	HLA-DRB1|HLA-DRB6|LOC100507714|LOC100507709
cg12715811	2903258	0.0668043	-16.2198	-56.4699	6	32609130	6	32712833	32714356	HLA-DQA2|LOC100509457|LOC100507718|HLA-DQA1
cg26706521	2948887	0.0668016	16.2194	-56.4676	6	31325085	6	31190697	31207016
cg24869232	2498977	0.0667888	16.2177	-56.4565	2	109154811	2	109064883	109126038	GCC2|RGPD6|RGPD8|RGPD3|RGPD4|RGPD5
cg00934037	2348896	0.0667597	-16.214	-56.4316	1	100889672	1	100817310	100985825	CDC14A
cg19590470	3748449	0.0667502	-16.2127	-56.4235	17	18325001	17	18440157	18528930	CCDC144A|CCDC144B|CCDC144C
cg18125510	3579546	0.066741	-16.2115	-56.4155	14	100841768	14	100800134	100843142	WARS
cg27049766	3872380	0.066677	-16.2032	-56.3606	19	58220516	19	58208639	58220558	ZNF154
cg18424635	2903258	0.0666759	16.2031	-56.3597	6	32490421	6	32712833	32714356	HLA-DQA2|LOC100509457|LOC100507718|HLA-DQA1
cg15534755	3350830	0.066661	16.2011	-56.3469	11	117069859	11	117069715	117081009	TAGLN|PCSK7
cg22049899	3452417	0.0665877	16.1916	-56.284	12	47219821	12	47117184	47226217	SLC38A4
cg18902440	4048241	0.0664947	-16.1795	-56.2042	6	32632036	6	32485162	32498080	HLA-DRB5|HLA-DRB1|LOC100507714|LOC100507709
cg26864826	3368707	0.0664658	16.1757	-56.1794	11	33760479	11	33719821	33758230	CD59|C11orf91
cg09597767	3315658	0.0664537	-16.1741	-56.1689	11	325915	11	300176	309382	IFITM2
cg23754390	3358492	0.0664211	-16.1699	-56.141	11	835074	11	839804	860328	POLR2L
cg08668790	3872380	0.06639	-16.1658	-56.1144	19	58220662	19	58208639	58220558	ZNF154
cg27574817	3654614	0.0663799	16.1645	-56.1056	16	28614148	16	28616530	28634903	SULT1A1|SULT1A2
cg06565913	3643938	0.0663646	-16.1625	-56.0925	16	1584452	16	1578752	1605569	TMEM204
cg03968911	3308489	0.0663086	-16.1552	-56.0445	10	118734132	10	118643177	118765371	KIAA1598
cg23793961	3442785	0.0662908	-16.1529	-56.0292	12	7900651	12	7880366	7912880	CLEC4C
cg06499030	4048241	0.0662571	-16.1485	-56.0003	6	32732685	6	32485162	32498080	HLA-DRB5|HLA-DRB1|LOC100507714|LOC100507709
cg04119909	3296386	0.0662496	-16.1475	-55.9939	10	79646104	10	79541636	79686278	DLG5
cg13081526	4048241	0.0662232	16.144	-55.9712	6	32449961	6	32485162	32498080	HLA-DRB5|HLA-DRB1|LOC100507714|LOC100507709
cg24642844	2986999	0.066059	-16.1226	-55.8304	7	1081250	7	1084232	1105979	GPR146|LOC100505568|LOC100505551|LOC100130456
cg05082376	3947310	0.0660428	-16.1205	-55.8165	22	42548792	22	42475699	42535284	C22orf32|LOC100132273|LOC100653069
cg18973101	2438042	0.0659882	-16.1133	-55.7696	1	156251280	1	156219019	156252630	SMG5
cg15080433	2583254	0.0659574	16.1093	-55.7432	2	160758480	2	160625159	160761250	LY75-CD302|LY75|CD302
cg15680603	2903401	0.0659287	16.1056	-55.7186	6	33037413	6	33043716	33059415	HLA-DPB1
cg26379475	2441220	0.0658968	-16.1014	-55.6912	1	162381781	1	162365056	162381923	SH2D1B
cg02920196	4048241	0.0658594	-16.0965	-55.6592	6	32605283	6	32485162	32498080	HLA-DRB5|HLA-DRB1|LOC100507714|LOC100507709
cg11505841	3126504	0.0658432	-16.0944	-55.6453	8	19540576	8	19258476	19615520	CSGALNACT1
cg14604336	3325839	0.0657844	-16.0867	-55.5949	11	33061845	11	33060990	33127478	TCP11L1
cg17729655	2948887	0.0657449	16.0815	-55.561	6	31038609	6	31190697	31207016
cg20894963	3443857	0.0657411	-16.081	-55.5578	12	9885564	12	9875092	9885860	CLECL1
cg04772025	3379708	0.06555	-16.056	-55.3939	11	68637568	11	68611613	68671278	MRPL21
cg16533245	3710277	0.0655401	-16.0547	-55.3854	17	10612342	17	10599042	10614826	C17orf48
cg10632894	2903219	0.0654501	16.0429	-55.3083	6	32552453	6	32713475	32713567	HLA-DRB6
cg13183651	3756591	0.0653992	16.0362	-55.2646	17	39151857	17	39078963	39093836	KRT23
cg04045009	3871095	0.0653474	16.0294	-55.2203	19	55667663	19	55631231	55660688	TNNT1
cg01840965	3958157	0.0653271	-16.0267	-55.2028	22	32601654	22	32614424	32651382	SLC5A4
cg11861562	3350830	0.0652705	16.0193	-55.1543	11	117069780	11	117069715	117081009	TAGLN|PCSK7
cg25381085	2804277	0.065266	-16.0187	-55.1505	5	23951555	5	23951467	24178362	C5orf17
cg11058576	3579546	0.0652561	16.0174	-55.142	14	100795297	14	100800134	100843142	WARS
cg21892973	3968512	0.0652314	-16.0142	-55.1208	X	10124573	X	10125037	10205692	CLCN4
cg07357081	2949488	0.0651671	-16.0057	-55.0657	6	31846797	6	31830975	31846757	SLC44A4
cg00528492	4048241	0.0651339	-16.0014	-55.0373	6	32408863	6	32485162	32498080	HLA-DRB5|HLA-DRB1|LOC100507714|LOC100507709
cg08623383	2327283	0.0651222	-15.9998	-55.0272	1	28205926	1	28199083	28214208	C1orf38
cg23616531	3760268	0.0650755	-15.9937	-54.9872	17	44269258	17	44351570	44439247	ARL17A|ARL17B|LRRC37A2
cg07210669	2717078	0.0649741	15.9804	-54.9004	4	6695475	4	6685043	6698894	S100P|LOC339988
cg22862357	4048241	0.0649252	15.9739	-54.8584	6	32774788	6	32485162	32498080	HLA-DRB5|HLA-DRB1|LOC100507714|LOC100507709
cg16996788	2936857	0.0648615	15.9656	-54.8038	6	168106222	6	168227624	168372688	MLLT4
cg04053798	3452417	0.0648133	15.9592	-54.7626	12	47219705	12	47117184	47226217	SLC38A4
cg14517863	3760268	0.0648075	-15.9585	-54.7576	17	44321492	17	44351570	44439247	ARL17A|ARL17B|LRRC37A2
cg20477497	3481986	0.0647702	-15.9535	-54.7257	13	25338234	13	25338234	25400249	RNF17
cg19047660	3761291	0.0647566	-15.9518	-54.714	17	46619923	17	46618185	46625515	HOXB2
cg05280698	3831831	0.0647384	-15.9494	-54.6984	19	37825388	19	37803594	37860302	HKR1|LOC100507342
cg00541956	3872542	0.0647112	-15.9458	-54.6751	19	58455018	19	58431914	58446730	ZNF418
cg01248878	3765059	0.0646682	-15.9401	-54.6383	17	58155376	17	58118389	58156426	HEATR6|MIR4737
cg15438951	3466687	0.0646498	-15.9377	-54.6225	12	96389694	12	96366441	96390123	HAL
cg13047157	4048265	0.0645815	-15.9287	-54.5641	6	32633114	6	32520500	32557601	HLA-DRB1|HLA-DRB6|LOC100507714|LOC100507709
cg12051762	3350830	0.0645361	15.9227	-54.5252	11	117069788	11	117069715	117081009	TAGLN|PCSK7
cg07151747	2511820	0.0644892	-15.9165	-54.485	2	158977473	2	159199222	159538323	PKP4
cg26590106	2903219	0.0644611	-15.9128	-54.4609	6	32548321	6	32713475	32713567	HLA-DRB6
cg17806798	2334706	0.0644193	-15.9073	-54.4251	1	46807113	1	46805869	46833897	NSUN4
cg06588802	2539387	0.0644093	-15.906	-54.4166	2	8422236	2	8147901	8468539	LINC00299
cg23376390	2714230	0.0643217	-15.8944	-54.3416	4	719069	4	699573	764428	PCGF3
cg10628126	2491745	0.0643012	-15.8917	-54.324	2	85921283	2	85921414	85966667	GNLY
cg20433858	2390259	0.0642854	-15.8896	-54.3105	1	248101009	1	248128679	248129641	OR2AK2
cg01385327	3310041	0.0642519	15.8852	-54.2818	10	123356336	10	122483334	123358590	FGFR2
cg00209612	2717078	0.0642005	15.8784	-54.2378	4	6665199	4	6685043	6698894	S100P|LOC339988
cg04028570	2390259	0.0641789	-15.8755	-54.2193	1	248100427	1	248128679	248129641	OR2AK2
cg19855227	3556924	0.064156	-15.8725	-54.1996	14	23451711	14	23389745	23398661	PRMT5|PRMT5-AS1
cg01400685	3375518	0.0641542	-15.8723	-54.1982	11	61598025	11	61556608	61560143	C11orf10
cg25843866	2936857	0.0641347	15.8697	-54.1815	6	168079818	6	168227624	168372688	MLLT4
cg04705866	2809793	0.0641323	-15.8694	-54.1794	5	54320790	5	54320101	54391279	GZMK
cg26129310	2952323	0.064097	-15.8647	-54.1492	6	37664451	6	37600293	37665766	MDGA1
cg09234582	2903401	0.0640964	15.8646	-54.1487	6	33048286	6	33043716	33059415	HLA-DPB1
cg18677871	2845699	0.0640803	-15.8625	-54.1349	5	1103325	5	1050509	1155987
cg14788688	2936857	0.0640613	-15.86	-54.1186	6	168045602	6	168227624	168372688	MLLT4
cg00532122	2727762	0.0640584	-15.8596	-54.1161	4	56274131	4	56212409	56238381	SRD5A3|SRD5A3-AS1
cg20477497	3482017	0.0640368	-15.8567	-54.0976	13	25338234	13	25377824	25454056	RNF17
cg10741422	3826656	0.0639981	-15.8516	-54.0645	19	21769315	19	21649070	21911709	ZNF429|ZNF100|LOC400680
cg23411274	2899437	0.0639978	-15.8516	-54.0642	6	26421120	6	26458168	26476845	BTN2A1|BTN2A2
cg15911859	3963754	0.0639689	-15.8478	-54.0395	22	45810043	22	45739944	45809500	SMC1B
cg06293782	2950145	0.0639081	15.8397	-53.9875	6	32713188	6	32762899	32784805	HLA-DOB
cg08960815	3079172	0.0638799	-15.836	-53.9633	7	150264767	7	150488310	150574233	TMEM176B|TMEM176A
cg08949192	2437205	0.0638592	15.8332	-53.9456	1	155289623	1	155182834	155197290	GBAP1|GBA
cg06046490	3315658	0.0638577	15.833	-53.9443	11	320940	11	300176	309382	IFITM2
cg07424927	2327375	0.0638523	-15.8323	-53.9397	1	28559575	1	28562611	28573410	ATPIF1
cg21560830	3965102	0.063844	-15.8312	-53.9326	22	49879782	22	49808183	50062062	C22orf34
cg04514683	3031624	0.0638302	-15.8294	-53.9208	7	150549175	7	150490069	150533807	TMEM176A
cg11261958	2690776	0.0638281	-15.8291	-53.919	3	118958539	3	118930508	118998971	B4GALT4
cg07480955	2948887	0.0638238	15.8285	-53.9153	6	31038593	6	31190697	31207016
cg14075454	4048265	0.0638217	-15.8283	-53.9135	6	32552515	6	32520500	32557601	HLA-DRB1|HLA-DRB6|LOC100507714|LOC100507709
cg06388544	2325877	0.0637286	15.8159	-53.8338	1	25598878	1	25598991	25656936	RHD|RHCE
cg20773800	3015442	0.0637215	15.815	-53.8278	7	99934006	7	99933737	99965446	PILRB
cg00958927	2444842	0.0636873	15.8105	-53.7986	1	175162553	1	175126127	175162240	KIAA0040
cg19789466	3432467	0.0635498	-15.7922	-53.6809	12	113344923	12	113376167	113411280	OAS3
cg10401017	2947572	0.0635394	-15.7909	-53.672	6	28887586	6	28864528	28892021	TRIM27
cg09411910	2903258	0.0634427	15.778	-53.5892	6	32607224	6	32712833	32714356	HLA-DQA2|LOC100509457|LOC100507718|HLA-DQA1
cg26955290	3743340	0.0633981	15.7721	-53.5511	17	7015607	17	7004641	7018632	ASGR2
cg21330207	3813604	0.0633314	15.7632	-53.494	18	72916311	18	72882934	72921283	ZADH2
cg23797910	3243262	0.0633267	-15.7626	-53.4901	10	38740029	10	38610236	38702460	HSD17B7P2|HSD17B7|DDR2|LOC731275|LOC100506479|LOC100288102
cg22900360	3293435	0.0633048	-15.7597	-53.4713	10	72360372	10	72328394	72362514	PRF1
cg12350822	2916246	0.0632882	-15.7575	-53.4571	6	88032061	6	88032326	88109854	C6orf162
cg03809021	3704980	0.0632128	-15.7475	-53.3926	16	89831123	16	89803967	89900765	FANCA|ZNF276
cg20218571	3814734	0.06321	15.7471	-53.3902	18	77678514	18	77726602	77793915	TXNL4A
cg09133511	2500919	0.0631869	-15.744	-53.3705	2	113384907	2	113401302	113421390	SLC20A1|FLJ42351
cg16538674	4048241	0.0631272	-15.7361	-53.3194	6	32335060	6	32485162	32498080	HLA-DRB5|HLA-DRB1|LOC100507714|LOC100507709
cg00844197	3871095	0.0631092	15.7337	-53.304	19	55661330	19	55631231	55660688	TNNT1
cg00366603	4048241	0.0631059	15.7332	-53.3012	6	32186049	6	32485162	32498080	HLA-DRB5|HLA-DRB1|LOC100507714|LOC100507709
cg15837308	4048241	0.0630908	15.7312	-53.2883	6	32427751	6	32485162	32498080	HLA-DRB5|HLA-DRB1|LOC100507714|LOC100507709
cg18442075	3757329	0.0630538	-15.7263	-53.2566	17	40169520	17	39908135	39943163	JUP
cg15654485	2903258	0.0630388	-15.7243	-53.2438	6	32523136	6	32712833	32714356	HLA-DQA2|LOC100509457|LOC100507718|HLA-DQA1
cg03709428	2948887	0.0629273	-15.7095	-53.1484	6	31275741	6	31190697	31207016
cg05129572	3625539	0.0628926	15.7048	-53.1188	15	56138634	15	56119131	56286053	NEDD4
cg08265274	4048265	0.0628751	15.7025	-53.1038	6	32490444	6	32520500	32557601	HLA-DRB1|HLA-DRB6|LOC100507714|LOC100507709
cg13423887	2903219	0.0628526	15.6995	-53.0846	6	32632694	6	32713475	32713567	HLA-DRB6
cg11336178	2954280	0.0628406	-15.6979	-53.0743	6	42931581	6	42929884	42946958	PEX6
cg03575939	3657041	0.0628347	15.6971	-53.0693	16	31345277	16	31366511	31394318	ITGAD
cg24283019	2903219	0.0627965	15.692	-53.0367	6	32381449	6	32713475	32713567	HLA-DRB6
cg02438481	2936857	0.0627952	15.6919	-53.0356	6	168199400	6	168227624	168372688	MLLT4
cg02947214	3581637	0.0627864	-15.6907	-53.028	14	105998115	14	106049667	107281394	IGHG1|IGHM|IGHD|IGHE
cg03276022	3350830	0.0627277	15.6829	-52.9779	11	117069900	11	117069715	117081009	TAGLN|PCSK7
cg26250449	3760268	0.0626945	15.6784	-52.9494	17	44195907	17	44351570	44439247	ARL17A|ARL17B|LRRC37A2
cg07721547	3947310	0.0626929	15.6782	-52.9481	22	42475119	22	42475699	42535284	C22orf32|LOC100132273|LOC100653069
cg25792410	2922972	0.0626821	15.6768	-52.9389	6	117802640	6	117775034	117891021	DCBLD1|GOPC
cg05094429	2936657	0.0626577	-15.6735	-52.918	6	167536184	6	167525315	167553184	CCR6
cg23732629	4048241	0.0626505	-15.6726	-52.9118	6	32409386	6	32485162	32498080	HLA-DRB5|HLA-DRB1|LOC100507714|LOC100507709
cg24152605	3842794	0.0626227	-15.6689	-52.8881	19	57050359	19	57050280	57068154	ZFP28
cg07569194	2350981	0.0626156	15.6679	-52.882	1	110200960	1	110230442	110241207	GSTM1|GSTM2|GSTM4
cg18973101	2438093	0.0625907	-15.6646	-52.8607	1	156251280	1	156258754	156265483	C1orf85|TMEM79
cg15379858	3126504	0.0625887	-15.6643	-52.859	8	19540466	8	19258476	19615520	CSGALNACT1
cg07493704	2498977	0.0625684	15.6616	-52.8417	2	109147721	2	109064883	109126038	GCC2|RGPD6|RGPD8|RGPD3|RGPD4|RGPD5
cg01579912	3503164	0.0625497	-15.6591	-52.8257	13	115000226	13	115000374	115038147	CDC16
cg04927537	3772719	0.0625045	-15.6531	-52.7871	17	76976091	17	76926355	76976061	LGALS3BP
cg19340950	3871095	0.0624804	15.6499	-52.7665	19	55667446	19	55631231	55660688	TNNT1
cg14801692	2903401	0.0624696	15.6484	-52.7572	6	33048592	6	33043716	33059415	HLA-DPB1
cg12192813	4048265	0.0623791	-15.6363	-52.6799	6	32632108	6	32520500	32557601	HLA-DRB1|HLA-DRB6|LOC100507714|LOC100507709
cg07381228	3667093	0.0623645	-15.6344	-52.6674	16	70190398	16	70147529	70196432	PDPR
cg23049448	2894790	0.0623327	15.6301	-52.6402	6	10887980	6	10887064	10984186	SYCP2L|ELOVL2|TMEM14B
cg26441372	3833583	0.0622987	15.6256	-52.6112	19	41120906	19	41082731	41097283	SHKBP1
cg04657205	3617574	0.0622968	-15.6253	-52.6095	15	34807050	15	34817296	34829774	GOLGA8A|GOLGA8B|GOLGA8DP|GOLGA8E|LOC100508892
cg14304336	3311832	0.0622371	15.6173	-52.5586	10	128152094	10	127700966	128077055	ADAM12
cg00373499	2830465	0.0622125	-15.614	-52.5375	5	137224723	5	137147818	137223532	MYOT
cg20221094	2947975	0.0620653	-15.5943	-52.4117	6	29913098	6	29677429	29720329	HLA-F-AS1
cg21720265	2948887	0.0620568	15.5932	-52.4045	6	31464955	6	31190697	31207016
cg12386285	2783788	0.0619773	15.5825	-52.3366	4	121786690	4	121489860	121913430	PRDM5
cg03229061	2903401	0.0619525	15.5792	-52.3154	6	33048483	6	33043716	33059415	HLA-DPB1
cg11123613	3283378	0.0619323	15.5765	-52.2982	10	30643845	10	30471310	30724396	MTPAP|MAP3K8|LOC729668
cg14870271	3772719	0.0619282	-15.576	-52.2947	17	76976010	17	76926355	76976061	LGALS3BP
cg13361023	3614305	0.0619141	-15.5741	-52.2826	15	26105176	15	25893244	26110309	ATP10A
cg06901762	3686635	0.0618638	-15.5673	-52.2396	16	28764329	16	28506003	28511402	APOBR|CLN3
cg07484727	3643938	0.0618257	-15.5622	-52.2071	16	1587309	16	1578752	1605569	TMEM204
cg26430305	2377165	0.0618172	-15.5611	-52.1998	1	207277581	1	207277590	207332055	C4BPA
cg15947283	3046681	0.0618116	-15.5603	-52.195	7	38398836	7	38383495	38389603	TRGV5P
cg06753367	3955102	0.0617859	-15.5569	-52.1731	22	24256600	22	24376173	24397977	GSTT1
cg12321669	2948887	0.0617026	15.5457	-52.1019	6	31240814	6	31190697	31207016
cg23465465	2899298	0.0616647	-15.5406	-52.0696	6	26364728	6	26365395	26451902	BTN3A2|BTN3A1
cg18195080	3310675	0.0616043	-15.5325	-52.018	10	124639012	10	124591625	124639765	CUZD1|FAM24B-CUZD1
cg07839457	3662444	0.0616013	-15.5321	-52.0155	16	57023022	16	57023365	57117431	NLRC5
cg01932247	3473750	0.0615581	-15.5263	-51.9785	12	118501232	12	118501400	118573842	VSIG10
cg14075454	2903258	0.061528	15.5222	-51.9528	6	32552515	6	32712833	32714356	HLA-DQA2|LOC100509457|LOC100507718|HLA-DQA1
cg21942184	2714230	0.0615187	-15.521	-51.945	4	719614	4	699573	764428	PCGF3
cg00936728	2362723	0.0614761	-15.5153	-51.9086	1	159772194	1	159772215	159788311	FCRL6
cg11951961	3130757	0.0614682	15.5142	-51.9018	8	33370012	8	33180825	33330664	FUT10
cg13761724	3617458	0.0613936	15.5042	-51.8381	15	34806349	15	34671274	34880694	GOLGA8B|GOLGA8A|GOLGA8DP|GOLGA8E|LOC100508892
cg07680047	3667093	0.061341	15.4971	-51.7932	16	70145696	16	70147529	70196432	PDPR
cg00012362	4045676	0.0613209	-15.4944	-51.7761	1	153599487	1	153591310	153609666	S100A13|CHTOP|S100A1
cg22510337	3872542	0.0613189	-15.4941	-51.7743	19	58399967	19	58431914	58446730	ZNF418
cg08017634	3157563	0.0612909	-15.4903	-51.7504	8	144659831	8	144656958	144660799	NAPRT1
cg00002224	3119376	0.0612681	-15.4873	-51.731	8	144120399	8	144120679	144141332	C8orf31
cg08159663	3662444	0.0612642	-15.4868	-51.7277	16	57022486	16	57023365	57117431	NLRC5
cg11146691	3452417	0.0612626	15.4865	-51.7263	12	47219737	12	47117184	47226217	SLC38A4
cg12121660	3761291	0.0612415	-15.4837	-51.7083	17	46621709	17	46618185	46625515	HOXB2
cg16145915	3035135	0.0612312	15.4823	-51.6995	7	1198662	7	1191908	1199832	ZFAND2A
cg22862003	3922037	0.0612273	-15.4818	-51.6961	21	42797588	21	42733950	42781307	MX2|LOC100131190
cg02943303	2566586	0.0612175	15.4805	-51.6878	2	99952887	2	99613734	99771407	TSGA10
cg26465391	3872380	0.0612098	-15.4794	-51.6812	19	58220773	19	58208639	58220558	ZNF154
cg09636302	3466740	0.0611717	-15.4743	-51.6487	12	96389483	12	96394543	96437245	LTA4H
cg04111761	2620813	0.0611406	-15.4701	-51.6221	3	46282766	3	46164475	46308185	CCR3|CCR1
cg24187645	2645387	0.061079	-15.4618	-51.5696	3	140959388	3	140950633	141013762	ACPL2
cg16524733	3350830	0.0610479	15.4576	-51.5431	11	117070046	11	117069715	117081009	TAGLN|PCSK7
cg17163760	3043648	0.0610452	-15.4572	-51.5407	7	29186267	7	29034849	29343089	CPVL
cg05779406	3035135	0.061032	15.4555	-51.5294	7	1198841	7	1191908	1199832	ZFAND2A
cg22172143	2845699	0.0610272	-15.4548	-51.5254	5	1107837	5	1050509	1155987
cg25680145	2972759	0.0610122	-15.4528	-51.5125	6	125623414	6	125596463	125623265	HDDC2
cg18461458	3826656	0.0609791	-15.4483	-51.4843	19	21324796	19	21649070	21911709	ZNF429|ZNF100|LOC400680
cg25939861	2562965	0.0609499	-15.4444	-51.4594	2	87020937	2	87042369	87089112	CD8B
cg01061553	3471224	0.0609161	-15.4398	-51.4305	12	110891467	12	110890211	110907228	GPN3|FAM216A
cg24180805	4048241	0.0609057	15.4384	-51.4217	6	32556093	6	32485162	32498080	HLA-DRB5|HLA-DRB1|LOC100507714|LOC100507709
cg19636627	2947975	0.0608982	-15.4374	-51.4153	6	29649084	6	29677429	29720329	HLA-F-AS1
cg10465839	3643938	0.0608805	-15.435	-51.4002	16	1584050	16	1578752	1605569	TMEM204
cg09250933	2501317	0.0608765	-15.4345	-51.3968	2	114035619	2	113993114	114024581	LOC654433|PAX8
cg11566244	3337168	0.0608366	-15.4291	-51.3627	11	67351786	11	67313123	67354093	GSTP1
cg17279912	3501415	0.0608003	-15.4242	-51.3317	13	111267790	13	111267375	111292335	CARKD
cg09385632	3767230	0.0607487	-15.4172	-51.2878	17	62917327	17	62889796	62895180	LRRC37A3|LRRC37A2|LRRC37A
cg24834889	3831831	0.060739	-15.4159	-51.2794	19	37825406	19	37803594	37860302	HKR1|LOC100507342
cg05304729	2439554	0.0607057	-15.4114	-51.251	1	158800024	1	159032287	159141142	AIM2
cg13443627	2414958	0.0606613	-15.4054	-51.2131	1	59043070	1	59040643	59043445	TACSTD2
cg00598235	2720145	0.0606535	-15.4044	-51.2065	4	17580680	4	17578927	17609590	LAP3|LAP3P2
cg02880877	2972759	0.0606387	-15.4024	-51.1939	6	125623484	6	125596463	125623265	HDDC2
cg17640744	2936857	0.0606346	15.4018	-51.1904	6	168106326	6	168227624	168372688	MLLT4
cg09468832	3934245	0.0606143	-15.3991	-51.1731	21	45199094	21	45191870	45196259	CSTB|PDXK
cg15693483	2986999	0.0605475	15.39	-51.1161	7	1102177	7	1084232	1105979	GPR146|LOC100505568|LOC100505551|LOC100130456
cg26156167	2440943	0.0605189	-15.3862	-51.0917	1	161582651	1	161500408	161627141	FCGR3B
cg10441789	3748432	0.0605079	15.3847	-51.0823	17	18473054	17	18427785	18430160	FAM106A|FAM106CP|FAM106B
cg09742751	3898796	0.0604332	-15.3746	-51.0186	20	16553921	20	16237753	16554078	KIF16B
cg09795688	3325839	0.0604328	-15.3745	-51.0183	11	33097876	11	33060990	33127478	TCP11L1
cg03188948	3035135	0.0604245	-15.3734	-51.0111	7	1209495	7	1191908	1199832	ZFAND2A
cg14847009	2444842	0.0603089	15.3577	-50.9126	1	175162515	1	175126127	175162240	KIAA0040
cg18460107	3442785	0.0603038	-15.357	-50.9082	12	7902153	12	7880366	7912880	CLEC4C
cg23019889	2356658	0.0602892	-15.355	-50.8957	1	146544044	1	146522325	146525594	IGF2BP2
cg03693749	2950329	0.0602837	15.3543	-50.8911	6	33085470	6	33032346	33048555	HLA-DPA1
cg21015266	3119376	0.0602814	-15.354	-50.8891	8	144120648	8	144120679	144141332	C8orf31
cg06881093	2501317	0.0602807	-15.3539	-50.8886	2	114035983	2	113993114	114024581	LOC654433|PAX8
cg25178683	3772719	0.0602397	-15.3483	-50.8536	17	76976267	17	76926355	76976061	LGALS3BP
cg04011173	2610417	0.0602223	15.346	-50.8387	3	10326540	3	10326103	10327430	GHRLOS2
cg12228123	2759582	0.0601694	-15.3388	-50.7937	4	7761009	4	7757694	7941576	AFAP1
cg23161492	3638607	0.0601376	-15.3345	-50.7666	15	90357202	15	90328138	90358613	ANPEP
cg23708337	2986999	0.0601369	15.3344	-50.7659	7	1209742	7	1084232	1105979	GPR146|LOC100505568|LOC100505551|LOC100130456
cg24672401	3046681	0.0601248	15.3328	-50.7556	7	38380487	7	38383495	38389603	TRGV5P
cg23084528	3243262	0.0601124	-15.3311	-50.745	10	38645450	10	38610236	38702460	HSD17B7P2|HSD17B7|DDR2|LOC731275|LOC100506479|LOC100288102
cg08214245	3682028	0.0600641	15.3245	-50.7038	16	15829296	16	15797005	15950924	NDE1|MYH11
cg00637047	3243262	0.0600497	-15.3226	-50.6916	10	38384101	10	38610236	38702460	HSD17B7P2|HSD17B7|DDR2|LOC731275|LOC100506479|LOC100288102
cg05729745	3965102	0.0600469	15.3222	-50.6892	22	49937644	22	49808183	50062062	C22orf34
cg02487331	2356658	0.0600143	15.3178	-50.6614	1	146550467	1	146522325	146525594	IGF2BP2
cg02696517	3586834	0.0600093	15.3171	-50.6571	15	31195612	15	31195968	31235308	FAN1|MTMR10
cg11680055	2350952	0.0600072	-15.3168	-50.6553	1	110230252	1	110210667	110252902	GSTM2|GSTM1|ERVK11-1
cg27225990	2939213	0.0599981	-15.3156	-50.6476	6	3157784	6	3153914	3169632	TUBB2A|TUBB2B
cg02919082	2903219	0.0599862	-15.3139	-50.6374	6	32605694	6	32713475	32713567	HLA-DRB6
cg10989981	4048241	0.0599765	15.3126	-50.6291	6	32629920	6	32485162	32498080	HLA-DRB5|HLA-DRB1|LOC100507714|LOC100507709
cg02992098	3965102	0.0599637	15.3109	-50.6183	22	50008970	22	49808183	50062062	C22orf34
cg00688756	2901913	0.0599487	15.3089	-50.6054	6	30706518	6	30687998	30693186	TUBB
cg16055526	2903401	0.0599441	15.3082	-50.6015	6	33083287	6	33043716	33059415	HLA-DPB1
cg10815343	2363808	0.0598992	15.3021	-50.5633	1	161575992	1	161509722	161648424	FCGR2B
cg21263664	2356658	0.0598718	15.2984	-50.5399	1	146549909	1	146522325	146525594	IGF2BP2
cg24875593	3923257	0.0598567	-15.2964	-50.527	21	45153009	21	45138988	45182173	PDXK
cg09467711	3815399	0.0597618	-15.2835	-50.4461	19	1037731	19	1026004	1039059	CNN2
cg07760796	3584096	0.0597577	-15.2829	-50.4426	15	23812334	15	23810441	23856706	MKRN3
cg00944502	2859667	0.0597142	-15.277	-50.4056	5	64858997	5	64776155	64859318	CENPK
cg10375409	2442587	0.0596661	-15.2704	-50.3646	1	167421706	1	167382050	167502777	CD247
cg08960815	3031624	0.05965	-15.2682	-50.3509	7	150264767	7	150490069	150533807	TMEM176A
cg10174063	2947975	0.0596239	-15.2647	-50.3286	6	29645038	6	29677429	29720329	HLA-F-AS1
cg24426391	3323413	0.0596221	-15.2644	-50.3271	11	20384886	11	20385251	20405414	HTATIP2
cg05500783	4048265	0.0596109	-15.2629	-50.3176	6	32410873	6	32520500	32557601	HLA-DRB1|HLA-DRB6|LOC100507714|LOC100507709
cg08004620	3082990	0.0596085	-15.2626	-50.3155	8	2079369	8	1970006	2113449	MYOM2
cg13011109	2839671	0.0595434	15.2537	-50.26	5	167955758	5	167913362	167946307	RARS
cg21714878	3965102	0.0595333	-15.2524	-50.2514	22	50052407	22	49808183	50062062	C22orf34
cg21004684	3379708	0.0595234	-15.251	-50.243	11	68695532	11	68611613	68671278	MRPL21
cg22862357	2950145	0.0595077	15.2489	-50.2296	6	32774788	6	32762899	32784805	HLA-DOB
cg07569293	3382061	0.0595042	-15.2484	-50.2266	11	74551157	11	74518794	74660514	XRRA1
cg20802826	2948887	0.0594738	-15.2443	-50.2007	6	30782080	6	31190697	31207016
cg21025142	3318989	0.0594354	15.239	-50.168	11	6914389	11	6947639	7022232	ZNF215
cg26177760	2948887	0.0594338	-15.2388	-50.1666	6	31507785	6	31190697	31207016
cg23205692	2325877	0.0594266	-15.2378	-50.1605	1	25664452	1	25598991	25656936	RHD|RHCE
cg08296037	3643938	0.059421	-15.2371	-50.1557	16	1584118	16	1578752	1605569	TMEM204
cg24753530	3481986	0.0594147	-15.2362	-50.1504	13	25338621	13	25338234	25400249	RNF17
cg12296550	4048265	0.0594016	15.2344	-50.1391	6	32728862	6	32520500	32557601	HLA-DRB1|HLA-DRB6|LOC100507714|LOC100507709
cg00047287	3966057	0.0593984	15.234	-50.1365	22	51016899	22	51007298	51021504	CHKB-CPT1B|CPT1B|CHKB
cg18145911	3382061	0.0593221	-15.2236	-50.0714	11	74660517	11	74518794	74660514	XRRA1
cg04548204	3443434	0.0593068	-15.2215	-50.0584	12	9162872	12	9208185	9217666	LINC00612
cg17515347	2439554	0.0592942	-15.2198	-50.0477	1	159047163	1	159032287	159141142	AIM2
cg07548089	3617574	0.0592633	-15.2155	-50.0214	15	34807221	15	34817296	34829774	GOLGA8A|GOLGA8B|GOLGA8DP|GOLGA8E|LOC100508892
cg17984638	2768354	0.0592545	-15.2144	-50.0139	4	48136452	4	48067962	48136273	TXK
cg20798066	4048241	0.0592503	15.2138	-50.0103	6	32414433	6	32485162	32498080	HLA-DRB5|HLA-DRB1|LOC100507714|LOC100507709
cg03526459	2356658	0.0592499	15.2137	-50.0099	1	146549940	1	146522325	146525594	IGF2BP2
cg08041448	2947975	0.0592385	-15.2122	-50.0003	6	29648901	6	29677429	29720329	HLA-F-AS1
cg22299467	3872380	0.059235	-15.2117	-49.9973	19	58399865	19	58208639	58220558	ZNF154
cg20798066	4048265	0.0592224	15.21	-49.9865	6	32414433	6	32520500	32557601	HLA-DRB1|HLA-DRB6|LOC100507714|LOC100507709
cg15537850	3157563	0.0591506	-15.2002	-49.9254	8	144661051	8	144656958	144660799	NAPRT1
cg03434432	4048241	0.0591482	-15.1998	-49.9233	6	32122393	6	32485162	32498080	HLA-DRB5|HLA-DRB1|LOC100507714|LOC100507709
cg23428387	3965102	0.0591417	15.1989	-49.9178	22	49814324	22	49808183	50062062	C22orf34
cg03179496	3585905	0.0591192	-15.1959	-49.8986	15	29212340	15	29212408	29410511	APBA2
cg25650185	3826656	0.0591028	-15.1936	-49.8847	19	21324782	19	21649070	21911709	ZNF429|ZNF100|LOC400680
cg00812611	3031573	0.0590787	-15.1903	-49.8641	7	150440426	7	150419674	150441131	GIMAP1-GIMAP5|GIMAP5
cg24932628	3490892	0.0590377	-15.1847	-49.8292	13	53603157	13	53584428	53708870	OLFM4
cg05205074	3581637	0.0590231	-15.1827	-49.8167	14	107259880	14	106049667	107281394	IGHG1|IGHM|IGHD|IGHE
cg03748243	2367537	0.0589865	15.1777	-49.7855	1	172413542	1	172501262	172580967	C1orf9
cg05938958	2390259	0.0589828	15.1772	-49.7825	1	248224887	1	248128679	248129641	OR2AK2
cg00569896	2713789	0.0589289	-15.1699	-49.7365	4	204382	4	53218	249764	ZNF595|ZNF876P
cg27324426	3872380	0.0589192	-15.1685	-49.7282	19	58220837	19	58208639	58220558	ZNF154
cg27524361	2566586	0.0589147	15.1679	-49.7244	2	99736378	2	99613734	99771407	TSGA10
cg03461499	4048241	0.0589036	-15.1664	-49.7149	6	32632790	6	32485162	32498080	HLA-DRB5|HLA-DRB1|LOC100507714|LOC100507709
cg24375215	3734379	0.0588925	-15.1649	-49.7055	17	72462559	17	72462532	72480931	CD300A
cg17607231	2531233	0.0588786	-15.163	-49.6936	2	231090329	2	231090446	231177928	SP140|SP140L
cg02945192	3815399	0.0588721	-15.1621	-49.6882	19	1038140	19	1026004	1039059	CNN2
cg06158627	2759582	0.0588361	15.1572	-49.6575	4	7768357	4	7757694	7941576	AFAP1
cg02493740	2491661	0.0588339	15.1569	-49.6556	2	85810744	2	85788722	85809288	VAMP8
cg03954786	2438093	0.058827	-15.1559	-49.6497	1	156218113	1	156258754	156265483	C1orf85|TMEM79
cg00243661	3318989	0.0588152	15.1543	-49.6397	11	6913644	11	6947639	7022232	ZNF215
cg16655343	2900974	0.0587747	15.1488	-49.6052	6	29701563	6	29690563	29925560	HLA-F
cg17508302	2363808	0.0587464	15.1449	-49.5811	1	161575716	1	161509722	161648424	FCGR2B
cg25918947	3722384	0.0586464	15.1312	-49.496	17	41365094	17	41277598	41305688	NBR2
cg07636688	3963754	0.0586321	-15.1292	-49.4838	22	45809402	22	45739944	45809500	SMC1B
cg16213375	3333247	0.0585982	-15.1246	-49.4549	11	61584727	11	61583718	61636015	FADS2
cg19789466	3432514	0.0585799	-15.1221	-49.4393	12	113344923	12	113416297	113449522	OAS2
cg17913306	3576633	0.0585623	-15.1197	-49.4244	14	92220385	14	92043704	92240397	CATSPERB|POLR3G|NANOG
cg00481159	3427032	0.0585272	15.1148	-49.3945	12	96353086	12	96337071	96362474	AMDHD1
cg27112264	3872542	0.0585263	-15.1147	-49.3937	19	58400504	19	58431914	58446730	ZNF418
cg03520342	2903219	0.0585149	15.1132	-49.384	6	32920784	6	32713475	32713567	HLA-DRB6
cg21428710	3452417	0.0584129	15.0992	-49.2972	12	47219797	12	47117184	47226217	SLC38A4
cg13282195	3157563	0.0584111	-15.0989	-49.2956	8	144660772	8	144656958	144660799	NAPRT1
cg24310667	3059942	0.0584002	-15.0974	-49.2863	7	86634072	7	86479665	86688990	KIAA1324L
cg26685557	3898796	0.0583954	-15.0968	-49.2823	20	16553772	20	16237753	16554078	KIF16B
cg17524265	3157563	0.0583619	-15.0922	-49.2538	8	144659883	8	144656958	144660799	NAPRT1
cg16096766	3514685	0.0583576	-15.0916	-49.2501	13	52419714	13	52387483	52419499	LINC00282
cg03767031	3586834	0.058346	15.09	-49.2403	15	31195708	15	31195968	31235308	FAN1|MTMR10
cg27196273	2903219	0.058306	15.0845	-49.2062	6	32632992	6	32713475	32713567	HLA-DRB6
cg02280912	3872542	0.0583056	-15.0844	-49.2059	19	58400095	19	58431914	58446730	ZNF418
cg06121808	2500919	0.0582701	-15.0795	-49.1756	2	113404678	2	113401302	113421390	SLC20A1|FLJ42351
cg15011943	2903258	0.0582461	15.0762	-49.1552	6	32493917	6	32712833	32714356	HLA-DQA2|LOC100509457|LOC100507718|HLA-DQA1
cg03344051	4048265	0.0582342	-15.0746	-49.1451	6	32635948	6	32520500	32557601	HLA-DRB1|HLA-DRB6|LOC100507714|LOC100507709
cg18572898	4048241	0.0582179	15.0724	-49.1312	6	32712103	6	32485162	32498080	HLA-DRB5|HLA-DRB1|LOC100507714|LOC100507709
cg14631576	3214800	0.0581867	-15.0681	-49.1046	9	95140430	9	95145562	95166955	OGN
cg13318793	2903219	0.0581247	15.0596	-49.0519	6	32491826	6	32713475	32713567	HLA-DRB6
cg07512517	3046681	0.0580983	-15.0559	-49.0295	7	38408106	7	38383495	38389603	TRGV5P
cg24579218	3599162	0.0580517	15.0495	-48.9898	15	68104479	15	67835021	68104859	MAP2K5
cg07127456	3695091	0.058039	-15.0478	-48.979	16	66583081	16	66516785	66519737	FLJ27243|BEAN1
cg03448915	3695091	0.0580193	-15.0451	-48.9622	16	66583078	16	66516785	66519737	FLJ27243|BEAN1
cg02573566	4045676	0.0580091	-15.0437	-48.9536	1	153599479	1	153591310	153609666	S100A13|CHTOP|S100A1
cg23448505	3831831	0.0579843	-15.0402	-48.9324	19	37826008	19	37803594	37860302	HKR1|LOC100507342
cg04514683	3079172	0.0579733	-15.0387	-48.9231	7	150549175	7	150488310	150574233	TMEM176B|TMEM176A
cg02920196	2903258	0.0579615	-15.0371	-48.913	6	32605283	6	32712833	32714356	HLA-DQA2|LOC100509457|LOC100507718|HLA-DQA1
cg01849401	4048241	0.0579068	15.0296	-48.8665	6	32178775	6	32485162	32498080	HLA-DRB5|HLA-DRB1|LOC100507714|LOC100507709
cg27230769	2900974	0.0578591	-15.023	-48.8259	6	29706048	6	29690563	29925560	HLA-F
cg07399417	2418451	0.0578514	-15.0219	-48.8194	1	75198768	1	75153083	75203968	CRYZ|TYW3
cg23206761	2327283	0.0578448	-15.021	-48.8138	1	28210796	1	28199083	28214208	C1orf38
cg15701714	2515240	0.0578264	-15.0185	-48.7981	2	172370134	2	172378878	172443709	CYBRD1
cg03849834	2953570	0.0578189	15.0175	-48.7917	6	41195891	6	41235643	41254457	TREM1
cg17416722	2903219	0.0578075	-15.0159	-48.782	6	32554385	6	32713475	32713567	HLA-DRB6
cg20811659	3726569	0.0577904	-15.0135	-48.7674	17	48637730	17	48623667	48633741	SPATA20
cg25843003	2902326	0.0577811	-15.0122	-48.7596	6	31431312	6	31430834	31433581	HCP5
cg15438951	3466740	0.0577559	-15.0088	-48.7381	12	96389694	12	96394543	96437245	LTA4H
cg26087117	3870104	0.0577548	-15.0086	-48.7372	19	53636229	19	53611136	53636161	ZNF415
cg00572387	3894637	0.0577116	-15.0027	-48.7004	20	1472914	20	1422815	1448423	NSFL1C
cg01268824	3872542	0.0576815	-14.9985	-48.6748	19	58220818	19	58431914	58446730	ZNF418
cg27258561	2948926	0.0576554	-14.9949	-48.6526	6	31275767	6	31248423	31325151
cg14942906	3337168	0.057637	14.9924	-48.637	11	67384040	11	67313123	67354093	GSTP1
cg22829325	3119376	0.057633	-14.9918	-48.6336	8	144120484	8	144120679	144141332	C8orf31
cg15584813	3452417	0.0575408	14.9791	-48.5551	12	47219626	12	47117184	47226217	SLC38A4
cg03979788	2536757	0.057506	14.9743	-48.5256	2	242668088	2	242640618	242668887	ING5
cg25645491	4048241	0.0575057	-14.9742	-48.5253	6	32411067	6	32485162	32498080	HLA-DRB5|HLA-DRB1|LOC100507714|LOC100507709
cg21821643	3724591	0.0575008	14.9736	-48.5212	17	45813433	17	45400625	45543185	C17orf57|MRPL45P2|C5orf45
cg02873098	3678147	0.0574877	-14.9718	-48.51	16	4524103	16	4511696	4531852	NMRAL1
cg11343894	4045676	0.057485	-14.9714	-48.5077	1	153599704	1	153591310	153609666	S100A13|CHTOP|S100A1
cg13687570	3831831	0.0574316	-14.964	-48.4623	19	37825320	19	37803594	37860302	HKR1|LOC100507342
cg08859447	2350981	0.0574203	-14.9624	-48.4527	1	110197289	1	110230442	110241207	GSTM1|GSTM2|GSTM4
cg24180805	4048265	0.0574111	14.9612	-48.4448	6	32556093	6	32520500	32557601	HLA-DRB1|HLA-DRB6|LOC100507714|LOC100507709
cg21518248	2512601	0.057342	-14.9516	-48.3861	2	162101506	2	161993455	162092734	TANK
cg25066857	2491745	0.0573178	-14.9483	-48.3656	2	85921438	2	85921414	85966667	GNLY
cg14843632	2849469	0.0573141	14.9478	-48.3624	5	14870594	5	14704920	14871876	ANKH|LOC100130744
cg10256219	3760268	0.0572518	-14.9391	-48.3094	17	44270511	17	44351570	44439247	ARL17A|ARL17B|LRRC37A2
cg17480035	4048241	0.0572076	14.933	-48.2719	6	32552670	6	32485162	32498080	HLA-DRB5|HLA-DRB1|LOC100507714|LOC100507709
cg00757033	3464912	0.0571204	-14.9209	-48.1977	12	89920650	12	89813503	89939339	POC1B
cg11574174	2948926	0.0570621	14.9129	-48.1481	6	31237034	6	31248423	31325151
cg04910228	2385343	0.0570475	-14.9108	-48.1357	1	231739450	1	231762561	232177018	DISC1|TSNAX-DISC1
cg16431720	4048241	0.05697	14.9001	-48.0699	6	32607509	6	32485162	32498080	HLA-DRB5|HLA-DRB1|LOC100507714|LOC100507709
cg00191853	3109201	0.0568823	-14.8879	-47.9953	8	101177733	8	101170263	101271481	SPAG1
cg18992848	3077766	0.056855	-14.8841	-47.9721	7	144531951	7	144149039	144702821	TPK1
cg02157626	2947975	0.0568481	-14.8832	-47.9662	6	29648736	6	29677429	29720329	HLA-F-AS1
cg11095122	3126504	0.0568239	-14.8798	-47.9457	8	19540734	8	19258476	19615520	CSGALNACT1
cg03403720	4048241	0.0568147	-14.8785	-47.9378	6	32632970	6	32485162	32498080	HLA-DRB5|HLA-DRB1|LOC100507714|LOC100507709
cg15667493	2857488	0.0567751	-14.873	-47.9042	5	55404179	5	55395509	55529199	ANKRD55
cg04843821	3241601	0.056744	-14.8687	-47.8777	10	33016632	10	32635535	33182592	CCDC7|C10orf68
cg03419948	3960174	0.0567258	-14.8662	-47.8623	22	37962022	22	37966126	37976140	LGALS2
cg02826890	3078656	0.0567157	-14.8648	-47.8537	7	149319535	7	149244188	149334780	ZNF767
cg06499030	4048265	0.0567096	-14.864	-47.8486	6	32732685	6	32520500	32557601	HLA-DRB1|HLA-DRB6|LOC100507714|LOC100507709
cg17360745	3595441	0.0566765	-14.8594	-47.8204	15	57884357	15	57884139	58074950	MYZAP|GCOM1|POLR2M
cg26186545	2363808	0.0566588	-14.8569	-47.8054	1	161520972	1	161509722	161648424	FCGR2B
cg19204859	3880629	0.0566479	-14.8554	-47.7961	20	24933798	20	24929866	24942706	CST7
cg07151443	2903219	0.0566329	14.8533	-47.7834	6	32920962	6	32713475	32713567	HLA-DRB6
cg05677694	2950329	0.0565852	14.8467	-47.7428	6	33052797	6	33032346	33048555	HLA-DPA1
cg26021304	2947975	0.0565691	14.8444	-47.7292	6	29645117	6	29677429	29720329	HLA-F-AS1
cg01621080	3686635	0.0565524	-14.8421	-47.715	16	28608125	16	28506003	28511402	APOBR|CLN3
cg07876788	3074101	0.0565432	14.8408	-47.7072	7	134849633	7	134289921	134855753	C7orf49|LOC653739
cg02920196	4048265	0.0565204	-14.8377	-47.6878	6	32605283	6	32520500	32557601	HLA-DRB1|HLA-DRB6|LOC100507714|LOC100507709
cg14957731	3756591	0.0564907	-14.8335	-47.6626	17	39165697	17	39078963	39093836	KRT23
cg23464284	2984884	0.0564581	-14.829	-47.6348	6	166996837	6	167271494	167370679	RNASET2
cg24158878	2950329	0.0564394	14.8264	-47.6189	6	33137570	6	33032346	33048555	HLA-DPA1
cg16307778	2936857	0.0563814	14.8183	-47.5697	6	168066888	6	168227624	168372688	MLLT4
cg10047753	3722384	0.0563172	-14.8094	-47.5152	17	41438598	17	41277598	41305688	NBR2
cg09437135	3584096	0.0562724	-14.8031	-47.4771	15	23810163	15	23810441	23856706	MKRN3
cg06377543	3782616	0.0562701	-14.8028	-47.4752	18	23713657	18	23713826	23785899	PSMA8|DHFR
cg11331445	3452417	0.0562492	14.7999	-47.4574	12	47219877	12	47117184	47226217	SLC38A4
cg21427119	3881282	0.0562485	-14.7998	-47.4568	20	30132790	20	30084832	30159770	HM13|PSIMCT-1
cg00290607	3337168	0.0562172	14.7954	-47.4302	11	67383545	11	67313123	67354093	GSTP1
cg23647744	3760268	0.0562155	14.7952	-47.4288	17	44334706	17	44351570	44439247	ARL17A|ARL17B|LRRC37A2
cg17441804	2947975	0.0561965	-14.7925	-47.4127	6	29714059	6	29677429	29720329	HLA-F-AS1
cg23159337	2711225	0.0561592	14.7873	-47.381	3	193272778	3	193157904	193276859	ATP13A4
cg13224161	2903401	0.0561123	14.7808	-47.3411	6	33141279	6	33043716	33059415	HLA-DPB1
cg00122779	2949488	0.0561047	14.7797	-47.3347	6	32033006	6	31830975	31846757	SLC44A4
cg02343823	2881607	0.056101	-14.7792	-47.3315	5	150284419	5	150273971	150326136	ZNF300P1|ZNF300
cg07208077	3444472	0.0560714	14.7751	-47.3064	12	11081755	12	11138560	11139459	TAS2R50
cg02735423	2903258	0.0560677	14.7746	-47.3033	6	32489963	6	32712833	32714356	HLA-DQA2|LOC100509457|LOC100507718|HLA-DQA1
cg22787186	3315658	0.0560462	-14.7716	-47.285	11	324634	11	300176	309382	IFITM2
cg09070378	2363562	0.0560412	-14.7709	-47.2808	1	161183762	1	161185044	161190478	FCER1G
cg06792428	2948887	0.0559823	14.7626	-47.2307	6	31087240	6	31190697	31207016
cg00067141	3586834	0.055981	-14.7625	-47.2296	15	30930499	15	31195968	31235308	FAN1|MTMR10
cg23532828	3870449	0.0559597	14.7595	-47.2115	19	54544119	19	54544088	54567207	VSTM1
cg21832243	3920385	0.0559595	-14.7595	-47.2113	21	38444223	21	38445526	38575398	TTC3P1|TTC3
cg27398817	3142554	0.0558221	-14.7403	-47.0947	8	82754497	8	82711818	82771204	SNX16
cg15538767	2835531	0.0557817	-14.7346	-47.0604	5	149870395	5	149865285	149963329	NDST1
cg11784298	2903219	0.0557731	-14.7334	-47.0531	6	32610971	6	32713475	32713567	HLA-DRB6
cg05661282	3872542	0.0557385	-14.7286	-47.0237	19	58220370	19	58431914	58446730	ZNF418
cg07570687	3303478	0.0557204	-14.726	-47.0084	10	102243282	10	102246405	102279601	SEC31B
cg19628469	3815243	0.0557132	-14.725	-47.0022	19	856107	19	859473	863739	CFD
cg21698879	2903219	0.0557013	14.7234	-46.9922	6	32496326	6	32713475	32713567	HLA-DRB6
cg04241075	2334706	0.0556696	-14.7189	-46.9652	1	46807263	1	46805869	46833897	NSUN4
cg15406319	3757329	0.0556617	-14.7178	-46.9585	17	40169518	17	39908135	39943163	JUP
cg24494227	2936857	0.0556613	14.7178	-46.9582	6	168070460	6	168227624	168372688	MLLT4
cg21191737	3199662	0.0556259	-14.7128	-46.9282	9	15306337	9	15113971	15310503	TTC39B
cg02750262	3813604	0.0554678	14.6906	-46.7939	18	72916776	18	72882934	72921283	ZADH2
cg00955451	3585905	0.0554539	-14.6887	-46.7821	15	29213640	15	29212408	29410511	APBA2
cg02462353	3871011	0.0554417	14.687	-46.7717	19	55549799	19	55555309	55580897	RDH13
cg03228288	3869650	0.0554399	-14.6867	-46.7703	19	53141778	19	53115288	53199593	ZNF83
cg02676175	3708462	0.0554103	14.6826	-46.7451	17	7253720	17	7239859	7254783	ACAP1
cg01541565	2903258	0.0554072	-14.6821	-46.7425	6	32606385	6	32712833	32714356	HLA-DQA2|LOC100509457|LOC100507718|HLA-DQA1
cg04601775	2903219	0.0554069	14.6821	-46.7422	6	32557478	6	32713475	32713567	HLA-DRB6
cg26064155	2566586	0.0554006	14.6812	-46.7369	2	99771622	2	99613734	99771407	TSGA10
cg05112070	3296386	0.0553929	14.6801	-46.7304	10	79561476	10	79541636	79686278	DLG5
cg14399236	2566586	0.055374	14.6775	-46.7143	2	99771627	2	99613734	99771407	TSGA10
cg07389699	4048241	0.0553609	14.6756	-46.7032	6	32728786	6	32485162	32498080	HLA-DRB5|HLA-DRB1|LOC100507714|LOC100507709
cg07889003	2903219	0.0553413	-14.6729	-46.6866	6	32546614	6	32713475	32713567	HLA-DRB6
cg05383619	2903219	0.0553256	-14.6707	-46.6732	6	32553920	6	32713475	32713567	HLA-DRB6
cg07134666	2947975	0.0552975	-14.6667	-46.6494	6	29648400	6	29677429	29720329	HLA-F-AS1
cg06941159	3686728	0.0552863	14.6652	-46.6399	16	28875210	16	28853748	28858023	TUFM
[truncated: 14,418 more rows]

## Sheet: Table S3
Table S3. Significant trans CpG-transcript pairs in FHS
CpG	Affy-TranscriptID	R-squared	T value	log10P	CpG-chromosome	CpG-position	transcript-chromosome	transcript-start	transcript-end	GeneSymbol
cg00004089	3731543	0.0246326	-9.63385	-20.9844	17	74678836	17	63133569	63267149	RGS9
cg00004667	2340078	0.0156309	7.63909	-13.5571	1	16292746	1	64935823	65174273	CACHD1
cg00007987	3864646	0.0211939	-8.92042	-18.144	19	56156430	19	44270689	44285409	KCNN4
cg00007987	3867796	0.0138001	-7.17114	-12.0482	19	56156430	19	49843666	49867930	TEAD2
cg00007987	3869097	0.0217053	-9.02976	-18.5661	19	56156430	19	52006493	52074422	SIGLEC6
cg00013899	2365958	0.015296	-7.55553	-13.2811	1	64992433	1	167691214	167760397	MPZL1
cg00017826	2509900	0.016484	7.84819	-14.2602	2	30644955	2	149632812	149883265	KIF5C
cg00017826	2515627	0.028424	-10.3689	-24.123	2	30644955	2	173292317	173371170	ITGA6|LOC100287375
cg00017826	2515707	0.0140967	-7.24888	-12.2926	2	30644955	2	173387970	173492743	PDK1
cg00017826	2548871	0.014285	7.29783	-12.4479	2	30644955	2	38755222	38838889	HNRPLL
cg00017826	2600689	0.0142587	7.29101	-12.4262	2	30644955	2	222282764	222437053	EPHA4
cg00020405	2868265	0.0298699	10.6373	-25.322	5	65439520	5	96427575	96478576	LIX1
cg00020405	2883878	0.0162764	7.79778	-14.089	5	65439520	5	157973851	158526769	EBF1
cg00025211	2439101	0.0160727	7.74803	-13.9212	1	145588627	1	157764196	157789903	FCRL1
cg00026909	2414958	0.014464	-7.34408	-12.5954	1	58089001	1	59040643	59043445	TACSTD2
cg00029521	2964553	0.0159844	7.72638	-13.8484	6	39272634	6	90636254	91006461	BACH2
cg00029521	2973376	0.0166857	7.89686	-14.4264	6	39272634	6	128289859	128841831	PTPRK
cg00031162	3756319	0.0157201	-7.6612	-13.6306	17	7453377	17	38710024	38769601	CCR7
cg00034336	2493858	0.032971	11.1937	-27.8981	2	8684126	2	95691432	95734669	MAL
cg00034336	2509900	0.0222549	-9.14594	-19.0198	2	8684126	2	149632812	149883265	KIF5C
cg00034336	2514122	0.0200295	8.66677	-17.1832	2	8684126	2	169312912	169645050	CERS6|LOC100861402
cg00034336	2515627	0.0562725	14.8031	-47.4772	2	8684126	2	173292317	173371170	ITGA6|LOC100287375
cg00034336	2515707	0.0214619	8.97789	-18.3652	2	8684126	2	173387970	173492743	PDK1
cg00034336	2523354	0.0164376	7.83694	-14.2219	2	8684126	2	203499923	203634472	FAM117B
cg00034336	2524653	0.0244295	-9.59304	-20.8165	2	8684126	2	207307006	207486014	ADAM23
cg00034336	2537109	0.0146923	7.40266	-12.7835	2	8684126	2	217277	264846	SH3YL1
cg00034336	2548871	0.0210864	-8.8973	-18.0553	2	8684126	2	38755222	38838889	HNRPLL
cg00038446	2325479	0.0144511	7.34075	-12.5848	1	172635668	1	24829326	24867525	RCAN3
cg00038446	2422722	0.0151743	-7.52494	-13.1808	1	172635668	1	92139405	92371549	TGFBR3
cg00042325	2991150	0.0339584	-11.3659	-28.7197	7	150104655	7	16793149	16824259	TSPAN13
cg00042325	3040897	0.0282405	-10.3344	-23.9709	7	150104655	7	21940531	22056557	CDCA7L
cg00042325	3060117	0.0316104	-10.9526	-26.7671	7	150104655	7	87031033	87109751	ABCB4
cg00042568	2678714	0.0202741	8.72061	-17.385	3	14987939	3	59592529	61237603	FHIT
cg00042568	2679014	0.0142906	7.29926	-12.4524	3	14987939	3	59956575	59958972	NPCDR1
cg00043095	2594089	0.0187658	8.38352	-16.1411	2	223289277	2	200060800	200326753	SATB2
cg00050692	2514122	0.0144191	7.3325	-12.5584	2	25524877	2	169312912	169645050	CERS6|LOC100861402
cg00050692	2515627	0.0318773	11.0003	-26.9889	2	25524877	2	173292317	173371170	ITGA6|LOC100287375
cg00050692	2515707	0.0180253	8.21333	-15.5305	2	25524877	2	173387970	173492743	PDK1
cg00050692	2521574	0.0152376	7.54087	-13.233	2	25524877	2	198669332	199138175	PLCL1
cg00053851	2402691	0.0144926	-7.35142	-12.6189	1	226270442	1	26688142	26700993	ZNF683
cg00053851	2420642	0.0152439	-7.54245	-13.2381	1	226270442	1	85382388	85463372	MCOLN2
cg00055073	2584787	0.0153716	7.57447	-13.3434	2	43398118	2	165509888	165698862	COBLL1
cg00060800	2868265	0.0185601	8.33657	-15.9715	5	141600994	5	96427575	96478576	LIX1
cg00061031	3205293	0.0155707	7.62413	-13.5075	9	100744026	9	36828640	37037915	PAX5
cg00071250	2373336	0.024182	9.54313	-20.6119	1	172628263	1	196620691	196721548	CFH|CFHR1
cg00082981	2899298	0.0281159	-10.3109	-23.8676	6	29911339	6	26365395	26451902	BTN3A2|BTN3A1
cg00082981	2899333	0.0210493	-8.8893	-18.0247	6	29911339	6	26376757	26378535	BTN3A2
cg00083596	3012064	0.0152238	-7.5374	-13.2216	7	3996856	7	90164771	90839901	CDK14
cg00085123	2524653	0.0204391	8.75677	-17.5212	2	8723906	2	207307006	207486014	ADAM23
cg00085493	2422722	0.0145013	7.35366	-12.6261	1	208040203	1	92139405	92371549	TGFBR3
cg00085493	2439101	0.0228669	9.27376	-19.5253	1	208040203	1	157764196	157789903	FCRL1
cg00089453	2883878	0.0274382	10.1823	-23.3061	5	150003037	5	157973851	158526769	EBF1
cg00092992	2441220	0.0183882	-8.29714	-15.8298	1	33596100	1	162365056	162381923	SH2D1B
cg00094734	2584957	0.0170581	7.98601	-14.7333	2	96830479	2	165911652	166060598	SCN3A
cg00101457	3293435	0.0141223	-7.25555	-12.3138	10	11246612	10	72328394	72362514	PRF1
cg00104562	3824427	0.0248738	-9.68209	-21.1838	19	7767229	19	17634110	17664628	FAM129C
cg00104562	3830359	0.0315113	-10.9349	-26.6848	19	7767229	19	35821091	35838261	CD22
cg00104562	3834502	0.0291845	-10.5108	-24.7534	19	7767229	19	42381187	42385432	CD79A
cg00107970	2343025	0.0200055	8.66147	-17.1635	1	156119457	1	77747637	78025651	AK5
cg00107970	2420642	0.0143819	-7.32289	-12.5277	1	156119457	1	85382388	85463372	MCOLN2
cg00107970	2439554	0.0156987	-7.65591	-13.613	1	156119457	1	159032287	159141142	AIM2
cg00113020	3824427	0.0220766	-9.10841	-18.8726	19	55173482	19	17634110	17664628	FAM129C
cg00113020	3830359	0.0271051	-10.1186	-23.0302	19	55173482	19	35821091	35838261	CD22
cg00113020	3834502	0.0239891	-9.50404	-20.4525	19	55173482	19	42381187	42385432	CD79A
cg00122659	2373336	0.0209165	8.86061	-17.9151	1	179801627	1	196620691	196721548	CFH|CFHR1
cg00122659	2422722	0.0196819	8.58972	-16.8966	1	179801627	1	92139405	92371549	TGFBR3
cg00122779	2948887	0.0209928	8.8771	-17.978	6	32033006	6	31190697	31207016
cg00122944	3234277	0.0140867	-7.24627	-12.2844	10	6227266	10	8095433	8192242	GATA3
cg00124375	2936657	0.0143335	7.31039	-12.4878	6	31698218	6	167525315	167553184	CCR6
cg00127408	3175494	0.0158105	-7.68356	-13.7051	9	139420471	9	79055363	79122332	GCNT1
cg00127408	3204648	0.0293269	-10.5372	-24.8715	9	139420471	9	35609970	35646790	CD72
cg00127408	3205293	0.0304576	-10.7447	-25.8097	9	139420471	9	36828640	37037915	PAX5
cg00130530	2912649	0.0138238	7.17737	-12.0677	6	35657202	6	70576431	70922160	COL19A1
cg00130530	2964553	0.018492	8.32097	-15.9153	6	35657202	6	90636254	91006461	BACH2
cg00134210	3307939	0.0142121	7.27891	-12.3878	10	14644132	10	116190877	116581244	ABLIM1
cg00140914	3768791	0.0186948	-8.36734	-16.0826	17	44859215	17	67073888	67138128	ABCA6
cg00141688	2524653	0.0180676	8.22314	-15.5654	2	10517352	2	207307006	207486014	ADAM23
cg00144180	2496382	0.020312	-8.72893	-17.4163	2	240294362	2	101385786	101613287	NPAS2
cg00144180	2509900	0.0232032	9.3433	-19.803	2	240294362	2	149632812	149883265	KIF5C
cg00144180	2515627	0.0480032	-13.6127	-40.4809	2	240294362	2	173292317	173371170	ITGA6|LOC100287375
cg00144180	2515707	0.0296643	-10.5995	-25.1514	2	240294362	2	173387970	173492743	PDK1
cg00144180	2524653	0.0342029	11.4082	-28.9232	2	240294362	2	207307006	207486014	ADAM23
cg00144180	2548871	0.0196067	8.57295	-16.8345	2	240294362	2	38755222	38838889	HNRPLL
cg00144180	2600689	0.028379	10.3605	-24.0856	2	240294362	2	222282764	222437053	EPHA4
cg00145915	2439101	0.0144585	-7.34264	-12.5908	1	74059019	1	157764196	157789903	FCRL1
cg00146027	3241601	0.0148343	-7.43888	-12.9005	10	33299147	10	32635535	33182592	CCDC7|C10orf68
cg00147638	2362351	0.0143039	-7.30272	-12.4634	1	25228039	1	158848513	158946826	PYHIN1
cg00147638	2420642	0.0301584	-10.6901	-25.5614	1	25228039	1	85382388	85463372	MCOLN2
cg00147638	2439001	0.0171652	-8.01147	-14.8216	1	25228039	1	157644131	157670765	FCRL3
cg00149213	2432714	0.0177994	8.16078	-15.3444	1	160617124	1	145693460	145715619	CD160
cg00149213	2441220	0.0145574	7.3681	-12.6724	1	160617124	1	162365056	162381923	SH2D1B
cg00152117	2420642	0.0192408	-8.49101	-16.5328	1	156928845	1	85382388	85463372	MCOLN2
cg00160981	2420642	0.0147943	-7.42869	-12.8676	1	161691911	1	85382388	85463372	MCOLN2
cg00161124	2325479	0.0156615	7.64668	-13.5823	1	234366259	1	24829326	24867525	RCAN3
cg00163549	2912649	0.0214793	8.98161	-18.3796	6	33246185	6	70576431	70922160	COL19A1
cg00163549	2973376	0.0184355	8.30801	-15.8688	6	33246185	6	128289859	128841831	PTPRK
cg00164335	3957938	0.0165059	7.8535	-14.2782	22	31503579	22	32013704	32058226	PISD
cg00168240	2373336	0.0234846	-9.40115	-20.0356	1	3347457	1	196620691	196721548	CFH|CFHR1
cg00169184	3404496	0.0161563	-7.76848	-13.9901	12	124908920	12	9980077	9997604	KLRF1
cg00171729	2912649	0.0140655	7.24074	-12.2669	6	52416856	6	70576431	70922160	COL19A1
cg00171783	2452069	0.0191494	8.47041	-16.4574	1	23953480	1	204391764	204463902	PIK3C2B|LOC100130573
cg00175403	2441220	0.0166005	-7.87633	-14.3562	1	12223543	1	162365056	162381923	SH2D1B
cg00175838	2912649	0.0153463	7.56814	-13.3225	6	31695027	6	70576431	70922160	COL19A1
cg00179026	2912649	0.0156777	-7.65069	-13.5956	6	155654609	6	70576431	70922160	COL19A1
cg00179026	2914070	0.0206494	8.80265	-17.6947	6	155654609	6	76458926	76626398	MYO6
cg00179026	2964553	0.0272157	-10.1398	-23.1218	6	155654609	6	90636254	91006461	BACH2
cg00181849	3655109	0.0181053	-8.23187	-15.5965	16	920856	16	28943278	28950663	CD19
cg00183186	2914070	0.0169594	7.96247	-14.652	6	78174065	6	76458926	76626398	MYO6
cg00187535	3830359	0.0174304	8.07422	-15.0402	19	7747028	19	35821091	35838261	CD22
cg00202479	2912649	0.0193827	8.52288	-16.6498	6	31760383	6	70576431	70922160	COL19A1
cg00208274	3041875	0.0143337	7.31044	-12.488	7	4779342	7	24836022	25071479	OSBPL3
cg00211215	2948887	0.0318353	-10.9928	-26.954	6	32552246	6	31190697	31207016
cg00211215	2948926	0.0227012	-9.23931	-19.3884	6	32552246	6	31248423	31325151
cg00211215	2949488	0.024411	-9.58933	-20.8012	6	32552246	6	31830975	31846757	SLC44A4
cg00218406	2899022	0.0177611	-8.15182	-15.3128	6	31431407	6	25937020	25992424	TRIM38
cg00218406	2899298	0.0393876	-12.2754	-33.2489	6	31431407	6	26365395	26451902	BTN3A2|BTN3A1
cg00218406	2899333	0.0273038	-10.1567	-23.1948	6	31431407	6	26376757	26378535	BTN3A2
cg00218406	2899340	0.0319798	-11.0185	-27.074	6	31431407	6	26383354	26395102	BTN2A2
cg00218406	2899372	0.121811	-22.5776	-105.081	6	31431407	6	26402486	26415431	BTN3A1|BTN3A3
cg00218406	2899413	0.0830143	-18.24	-70.5004	6	31431407	6	26440758	26453639	BTN3A3|BTN3A2
cg00218406	2900974	0.0267188	-10.0443	-22.7104	6	31431407	6	29690563	29925560	HLA-F
cg00218406	2901620	0.0196241	-8.57683	-16.8489	6	31431407	6	30457264	30512107	HLA-E|LOC100653072
cg00218406	2903285	0.0494236	-13.823	-41.6788	6	31431407	6	32811883	32844921	LOC100507463|PSMB9
cg00218406	2905512	0.0283114	-10.3477	-24.0296	6	31431407	6	37400868	37450603	FTSJD2
cg00218406	2950167	0.0556645	-14.7182	-46.9609	6	31431407	6	32789610	32806537	TAP2
cg00218406	2950199	0.0294971	-10.5687	-25.0127	6	31431407	6	32808506	32812480	PSMB8
cg00218406	2950214	0.0671259	-16.2616	-56.746	6	31431407	6	32812989	32822092	TAP1
cg00218406	2950329	0.0139438	-7.20889	-12.1666	6	31431407	6	33032346	33048555	HLA-DPA1
cg00218406	2951859	0.023051	-9.31189	-19.6773	6	31431407	6	36322008	36356162	ETV7
cg00219303	3959986	0.0363626	-11.776	-30.7228	22	38146969	22	37513228	37554917	IL2RB
cg00221745	3267382	0.0295677	10.5817	-25.0713	10	104179478	10	121485565	121588830	INPP5F
cg00221745	3303165	0.0166755	7.89442	-14.418	10	104179478	10	101634856	101769666	DNMBP
cg00221794	2468351	0.0143438	-7.31305	-12.4963	2	20776620	2	7005985	7058515	RSAD2|RNF144A-AS1
cg00221794	2531233	0.0314457	-10.9231	-26.6303	2	20776620	2	231090446	231177928	SP140|SP140L
cg00221794	2548402	0.014303	-7.30247	-12.4626	2	20776620	2	37326361	37384180	EIF2AK2
cg00221794	2584207	0.016395	-7.82661	-14.1868	2	20776620	2	163123545	163175400	IFIH1
cg00221794	2592268	0.0307527	-10.7982	-26.0547	2	20776620	2	191829038	191878936	STAT1|GLS
cg00226923	2893794	0.0243587	-9.57879	-20.758	6	36972027	6	7541870	7587036	DSP
cg00226923	2912649	0.0817685	-18.0903	-69.4136	6	36972027	6	70576431	70922160	COL19A1
cg00226923	2915828	0.0159733	-7.72365	-13.8393	6	36972027	6	86159770	86257483	NT5E
cg00226923	2919873	0.0207717	-8.82923	-17.7956	6	36972027	6	107077364	107164305	QRSL1
cg00226923	2936657	0.029109	-10.4968	-24.6908	6	36972027	6	167525315	167553184	CCR6
cg00226923	2939014	0.0147887	-7.42726	-12.863	6	36972027	6	2854891	2881621	MGC39372
cg00226923	2950145	0.0523208	-14.2441	-44.1269	6	36972027	6	32762899	32784805	HLA-DOB
cg00226923	2959039	0.0163331	-7.81157	-14.1358	6	36972027	6	62340138	62996132	KHDRBS2
cg00226923	2964553	0.0445655	-13.0927	-37.5886	6	36972027	6	90636254	91006461	BACH2
cg00226923	2973376	0.0540588	-14.492	-45.5988	6	36972027	6	128289859	128841831	PTPRK
cg00226923	2973995	0.0249447	-9.69624	-21.2425	6	36972027	6	131131938	131384425	EPB41L2
cg00244001	3284188	0.0248878	-9.68488	-21.1954	10	126336805	10	33171045	33281361	ITGB1
cg00244040	3578152	0.0188889	-8.41149	-16.2426	14	61788914	14	96087246	96259939	TCL1A|LOC100133207
cg00244776	2899333	0.0156535	-7.64471	-13.5757	6	30883192	6	26376757	26378535	BTN3A2
cg00244776	2949488	0.0152889	7.55375	-13.2752	6	30883192	6	31830975	31846757	SLC44A4
cg00249522	2340930	0.0205012	-8.77033	-17.5724	1	169878814	1	67611909	67725648	IL23R
cg00249522	2435261	0.0142638	-7.29233	-12.4304	1	169878814	1	151779820	151804439	RORC
cg00249522	2449104	0.019598	-8.57102	-16.8273	1	169878814	1	193147007	193155837	B3GALT2
cg00250743	3310041	0.0171292	8.00293	-14.7919	10	123264130	10	122483334	123358590	FGFR2
cg00252813	3404030	0.016567	-7.86826	-14.3286	12	6642229	12	9102741	9216030	KLRG1
cg00252813	3443464	0.0139654	-7.21455	-12.1844	12	6642229	12	9288945	9360966	PZP
cg00252813	3444820	0.0170327	7.97996	-14.7124	12	6642229	12	12268963	12442263	LRP6
cg00252813	3451814	0.0233425	9.37199	-19.9182	12	6642229	12	44771321	45270870	NELL2|MAFG|LOC100653255|LOC100653018
cg00252813	3472312	0.0149866	7.47755	-13.0261	12	6642229	12	113736586	113776093	SLC24A6
cg00252934	2612625	0.0195971	-8.57081	-16.8266	3	36782736	3	16306728	16365965	OXNAD1|RFTN1
cg00252934	2665199	0.0172335	-8.02768	-14.8779	3	36782736	3	18389431	18487082	SATB1
cg00252934	2676518	0.023701	9.4454	-20.2144	3	36782736	3	52938476	53080545	SFMBT1
cg00253564	2439052	0.0152427	7.54215	-13.2372	1	6552403	1	157715523	157746920	FCRL2
cg00253564	2439101	0.0220633	9.10561	-18.8617	1	6552403	1	157764196	157789903	FCRL1
cg00254017	2809810	0.0169594	7.96248	-14.652	5	56119093	5	54381530	54406068	GZMA
cg00254017	2868265	0.0144565	-7.34212	-12.5891	5	56119093	5	96427575	96478576	LIX1
cg00254017	2880051	0.0158545	7.69442	-13.7414	5	56119093	5	145901484	146461063	PPP2R2B
cg00255699	2373336	0.0138884	7.19436	-12.1209	1	40307257	1	196620691	196721548	CFH|CFHR1
cg00259518	2539387	0.0207104	-8.81592	-17.745	2	43397515	2	8147901	8468539	LINC00299
cg00262061	2675315	0.0165852	-7.87264	-14.3435	3	39322775	3	50398993	50542905	CACNA2D2
cg00270799	3086206	0.0150836	-7.50207	-13.106	8	8580453	8	11653088	11703578	CTSB
cg00271210	2936857	0.0142849	7.29778	-12.4477	6	167070053	6	168227624	168372688	MLLT4
cg00278392	2973376	0.018164	8.24546	-15.6449	6	16802505	6	128289859	128841831	PTPRK
cg00287541	3667093	0.062067	-15.5946	-52.4132	16	74398168	16	70147529	70196432	PDPR
cg00287773	2809793	0.0285742	-10.3971	-24.2475	5	139594619	5	54320101	54391279	GZMK
cg00287773	2809810	0.0183789	-8.29501	-15.8221	5	139594619	5	54381530	54406068	GZMA
cg00287773	2857416	0.022397	9.17577	-19.1372	5	139594619	5	55232213	55352365	IL6ST
cg00290023	2883878	0.0145821	7.37443	-12.6927	5	174962968	5	157973851	158526769	EBF1
cg00292029	2936657	0.0137509	7.15815	-12.0076	6	36703127	6	167525315	167553184	CCR6
cg00292107	2439101	0.0333433	11.2589	-28.2078	1	32800350	1	157764196	157789903	FCRL1
cg00292107	2452069	0.0244996	9.60714	-20.8744	1	32800350	1	204391764	204463902	PIK3C2B|LOC100130573
cg00293189	2635906	0.0154424	-7.59216	-13.4017	3	186856440	3	111602810	111696518	PHLDB2
cg00293189	2698693	0.014431	-7.33557	-12.5682	3	186856440	3	141882155	141944418	GK5
cg00293644	2369339	0.0279469	-10.279	-23.7275	1	32674341	1	178613738	178929348	RALGPS2|PTPN2
cg00293644	2377283	0.0193689	-8.51977	-16.6384	1	32674341	1	207627595	207663229	CR2
cg00293644	2388085	0.0141093	-7.25214	-12.303	1	32674341	1	241695454	241758940	KMO|OPN3
cg00293644	2439052	0.0179329	-8.19188	-15.4544	1	32674341	1	157715523	157746920	FCRL2
cg00293644	2439101	0.0443362	-13.0574	-37.3959	1	32674341	1	157764196	157789903	FCRL1
cg00294940	2432714	0.0147574	-7.41929	-12.8372	1	48687524	1	145693460	145715619	CD160
cg00294940	2441220	0.0329326	-11.187	-27.8662	1	48687524	1	162365056	162381923	SH2D1B
cg00305281	3958658	0.0139853	7.21977	-12.2008	22	42316176	22	33668857	34318672	LARGE
cg00325381	3777470	0.0193979	8.52629	-16.6623	18	8370160	18	7567375	8406952	PTPRM|LOC100128219
cg00327355	2562932	0.023858	9.47741	-20.3441	2	240884831	2	87004412	87035509	CD8A
cg00328058	2439101	0.0158251	7.68715	-13.7171	1	901062	1	157764196	157789903	FCRL1
cg00330518	2343025	0.0187738	-8.38534	-16.1477	1	2228160	1	77747637	78025651	AK5
cg00330953	2948887	0.0204868	-8.76719	-17.5605	6	31733810	6	31190697	31207016
cg00332146	2868265	0.0292389	10.5209	-24.7985	5	175975901	5	96427575	96478576	LIX1
cg00332146	2883878	0.0153708	7.57427	-13.3427	5	175975901	5	157973851	158526769	EBF1
cg00337181	2947975	0.0186657	-8.36068	-16.0585	6	28548673	6	29677429	29720329	HLA-F-AS1
cg00338479	2439101	0.0168963	7.9474	-14.6	1	38551357	1	157764196	157789903	FCRL1
cg00339300	2452069	0.0140933	-7.24797	-12.2898	1	61508924	1	204391764	204463902	PIK3C2B|LOC100130573
cg00340855	2899372	0.0252606	-9.75903	-21.5037	6	30458586	6	26402486	26415431	BTN3A1|BTN3A3
cg00340855	2950167	0.0162	-7.77916	-14.0261	6	30458586	6	32789610	32806537	TAP2
cg00340855	2950214	0.0147081	-7.4067	-12.7966	6	30458586	6	32812989	32822092	TAP1
cg00341732	3958658	0.0169141	7.95166	-14.6147	22	31479561	22	33668857	34318672	LARGE
cg00342891	2439101	0.0152294	7.5388	-13.2262	1	113263764	1	157764196	157789903	FCRL1
cg00342891	2452069	0.0167732	7.91789	-14.4985	1	113263764	1	204391764	204463902	PIK3C2B|LOC100130573
cg00343906	2420642	0.0156186	-7.63605	-13.547	1	1696692	1	85382388	85463372	MCOLN2
cg00343906	2439101	0.0266394	10.0289	-22.6447	1	1696692	1	157764196	157789903	FCRL1
cg00352652	3658980	0.0137696	-7.16308	-12.023	16	88547533	16	46914953	46965195	GPT2
cg00352652	3685183	0.0186944	-8.36725	-16.0822	16	88547533	16	23473558	23521819	GGA2
cg00355613	2948887	0.0155113	-7.60934	-13.4585	6	32064956	6	31190697	31207016
cg00356045	2373336	0.0159953	-7.72905	-13.8574	1	22461890	1	196620691	196721548	CFH|CFHR1
cg00356916	2343025	0.014211	-7.27861	-12.3868	1	116256618	1	77747637	78025651	AK5
cg00356916	2420642	0.0137563	7.15957	-12.012	1	116256618	1	85382388	85463372	MCOLN2
cg00359365	2343025	0.0144911	7.35105	-12.6177	1	26880547	1	77747637	78025651	AK5
cg00359365	2361154	0.018684	-8.36487	-16.0736	1	26880547	1	155823276	155854962	SYT11
cg00359365	2363202	0.0180744	-8.22471	-15.571	1	26880547	1	160709022	160725097	SLAMF7
cg00359365	2373336	0.0203884	-8.74568	-17.4793	1	26880547	1	196620691	196721548	CFH|CFHR1
cg00359365	2422722	0.0198142	-8.61911	-17.0056	1	26880547	1	92139405	92371549	TGFBR3
cg00360761	2524653	0.0151127	7.50942	-13.13	2	43398079	2	207307006	207486014	ADAM23
cg00360761	2584787	0.019154	8.47145	-16.4612	2	43398079	2	165509888	165698862	COBLL1
cg00362381	3685183	0.0165122	-7.85501	-14.2834	16	665320	16	23473558	23521819	GGA2
cg00364287	3448088	0.015596	7.63043	-13.5283	12	121570752	12	26250168	26288348	BHLHE41|SSPN
cg00366435	3404030	0.0197314	8.60073	-16.9374	12	6896105	12	9102741	9216030	KLRG1
cg00366435	3404660	0.0196172	8.5753	-16.8432	12	6896105	12	10378675	10468733	KLRD1
cg00366435	3443348	0.0144593	7.34286	-12.5915	12	6896105	12	9204459	9268733	A2M|PZP
cg00366435	3443464	0.0145413	7.36395	-12.659	12	6896105	12	9288945	9360966	PZP
cg00366435	3444086	0.0239198	9.48997	-20.3952	12	6896105	12	10524956	10562735	KLRC4-KLRK1|KLRK1|KLRC4
cg00366435	3446868	0.0140829	-7.24526	-12.2812	12	6896105	12	21788309	21910771	LDHB
cg00366435	3451814	0.0305925	-10.7692	-25.9217	12	6896105	12	44771321	45270870	NELL2|MAFG|LOC100653255|LOC100653018
cg00366603	2903219	0.104693	-20.7301	-89.6435	6	32186049	6	32713475	32713567	HLA-DRB6
cg00370815	3826542	0.0186377	-8.35429	-16.0354	19	20748646	19	21541745	21691033	ZNF738
cg00370815	3826601	0.0284991	-10.383	-24.1852	19	20748646	19	21579898	21610600	ZNF493
cg00370815	3826656	0.0648607	-15.9655	-54.8032	19	20748646	19	21649070	21911709	ZNF429|ZNF100|LOC400680
cg00372692	2524653	0.0284024	-10.3649	-24.1051	2	204800409	2	207307006	207486014	ADAM23
cg00372692	2600689	0.0220566	-9.10419	-18.8561	2	204800409	2	222282764	222437053	EPHA4
cg00377681	2943434	0.0156689	-7.64853	-13.5884	6	37102603	6	16278984	16762989	ATXN1|GMPR
cg00377681	2964553	0.0242715	9.56119	-20.6858	6	37102603	6	90636254	91006461	BACH2
cg00380904	2912649	0.0147106	7.40733	-12.7986	6	20468372	6	70576431	70922160	COL19A1
cg00380904	2973376	0.0148434	7.44121	-12.9081	6	20468372	6	128289859	128841831	PTPRK
cg00402737	2899298	0.0140686	-7.24153	-12.2694	6	31964274	6	26365395	26451902	BTN3A2|BTN3A1
cg00402737	2899333	0.0152687	-7.54866	-13.2585	6	31964274	6	26376757	26378535	BTN3A2
cg00402737	2903219	0.0250043	9.70811	-21.2918	6	31964274	6	32713475	32713567	HLA-DRB6
cg00402737	2903258	0.016553	-7.86486	-14.317	6	31964274	6	32712833	32714356	HLA-DQA2|LOC100509457|LOC100507718|HLA-DQA1
cg00402737	2948887	0.0329917	11.1974	-27.9153	6	31964274	6	31190697	31207016
cg00404861	3451814	0.0165747	-7.87011	-14.3349	12	131590393	12	44771321	45270870	NELL2|MAFG|LOC100653255|LOC100653018
cg00407537	3701000	0.0139549	7.21179	-12.1757	16	57576394	16	79618353	79634668	MAF
cg00407659	2868265	0.0208768	8.852	-17.8823	5	150538414	5	96427575	96478576	LIX1
cg00407659	2883878	0.0159159	7.70954	-13.792	5	150538414	5	157973851	158526769	EBF1
cg00409658	2973376	0.0188746	8.40824	-16.2308	6	138744549	6	128289859	128841831	PTPRK
cg00409816	2420642	0.0141375	-7.25951	-12.3263	1	2037476	1	85382388	85463372	MCOLN2
cg00409816	2439554	0.0145183	-7.35803	-12.6401	1	2037476	1	159032287	159141142	AIM2
cg00421624	2362723	0.0146377	-7.38867	-12.7385	1	153746588	1	159772215	159788311	FCRL6
cg00438946	2912649	0.0308464	10.8152	-26.1325	6	34215475	6	70576431	70922160	COL19A1
cg00438946	2964553	0.020874	8.85141	-17.88	6	34215475	6	90636254	91006461	BACH2
cg00438946	2973376	0.0289406	10.4655	-24.5512	6	34215475	6	128289859	128841831	PTPRK
cg00440797	2948887	0.0233863	9.38098	-19.9543	6	32493873	6	31190697	31207016
cg00440797	2948926	0.01914	8.46829	-16.4496	6	32493873	6	31248423	31325151
cg00440797	2949488	0.0216132	9.01018	-18.4901	6	32493873	6	31830975	31846757	SLC44A4
cg00442646	2912649	0.0326878	-11.1439	-27.6626	6	159278649	6	70576431	70922160	COL19A1
cg00442646	2950145	0.0159657	-7.72177	-13.833	6	159278649	6	32762899	32784805	HLA-DOB
cg00442646	2964553	0.0173095	-8.04568	-14.9405	6	159278649	6	90636254	91006461	BACH2
cg00442646	2973995	0.0150138	-7.48444	-13.0485	6	159278649	6	131131938	131384425	EPB41L2
cg00445548	3787076	0.0151369	-7.51553	-13.15	18	77207209	18	43906783	44042348	RNF165
cg00446900	3284188	0.0162728	-7.79691	-14.0861	10	129717806	10	33171045	33281361	ITGB1
cg00448235	3686635	0.0319048	11.0052	-27.0117	16	15042321	16	28506003	28511402	APOBR|CLN3
cg00449738	2441220	0.0159014	-7.70595	-13.78	1	91997846	1	162365056	162381923	SH2D1B
cg00450651	2809793	0.0200031	-8.66094	-17.1615	5	139485902	5	54320101	54391279	GZMK
cg00450651	2809810	0.026345	-9.97184	-22.401	5	139485902	5	54381530	54406068	GZMA
cg00450651	2823880	0.018268	8.26946	-15.7306	5	139485902	5	110559343	110826278	CAMK4
cg00450651	2849992	0.0137711	7.16347	-12.0242	5	139485902	5	16473148	16617190	FAM134B
cg00450651	2857416	0.0249124	9.6898	-21.2158	5	139485902	5	55232213	55352365	IL6ST
cg00450651	2864449	0.0145631	7.36956	-12.677	5	139485902	5	79407049	79551886	SERINC5
cg00450651	2868265	0.0201547	8.69436	-17.2865	5	139485902	5	96427575	96478576	LIX1
cg00458932	2515627	0.0176554	8.1271	-15.2257	2	208199465	2	173292317	173371170	ITGA6|LOC100287375
cg00458949	2369339	0.0165321	7.85983	-14.2998	1	23942134	1	178613738	178929348	RALGPS2|PTPN2
cg00458949	2402691	0.0170971	-7.99529	-14.7654	1	23942134	1	26688142	26700993	ZNF683
cg00458949	2439101	0.0213136	8.94612	-18.2428	1	23942134	1	157764196	157789903	FCRL1
cg00460916	3731543	0.0180105	-8.20991	-15.5184	17	3698239	17	63133569	63267149	RGS9
cg00460916	3753860	0.018363	-8.29134	-15.8089	17	3698239	17	34198498	34207377	CCL5
cg00462849	2539387	0.0310392	-10.85	-26.2926	2	12853027	2	8147901	8468539	LINC00299
cg00462849	2562932	0.0154282	7.58861	-13.39	2	12853027	2	87004412	87035509	CD8A
cg00464814	2912649	0.025995	9.9036	-22.1113	6	16758889	6	70576431	70922160	COL19A1
cg00464814	2964553	0.0207318	8.82057	-17.7627	6	16758889	6	90636254	91006461	BACH2
cg00464814	2973376	0.0210883	8.8977	-18.0568	6	16758889	6	128289859	128841831	PTPRK
cg00464927	3319997	0.0561744	-14.7895	-47.3939	11	68139121	11	9685634	9774537	SWAP70
cg00464927	3332403	0.0298978	-10.6424	-25.3451	11	68139121	11	60223306	60238220	MS4A1
cg00464927	3346548	0.0276215	-10.2173	-23.458	11	68139121	11	102188090	102209159	BIRC3
cg00464927	3351675	0.0169064	-7.94982	-14.6083	11	68139121	11	118754567	118766970	CXCR5
cg00464927	3384321	0.0306467	-10.779	-25.9668	11	68139121	11	82688719	82782903	RAB30
cg00464927	3390860	0.0350788	-11.5586	-29.6527	11	68139121	11	111222515	111250417	POU2AF1
cg00466334	2420642	0.0251879	9.74461	-21.4436	1	119532850	1	85382388	85463372	MCOLN2
cg00470817	3448088	0.0152239	-7.53742	-13.2217	12	6741882	12	26250168	26288348	BHLHE41|SSPN
cg00472801	2914070	0.0182746	8.27099	-15.7361	6	62995876	6	76458926	76626398	MYO6
cg00476430	3131881	0.0155808	-7.62665	-13.5158	8	81947741	8	38120656	38127035	PPAPDC1B
cg00480331	2616131	0.0419095	12.6789	-35.36	3	187455371	3	32993052	33076302	CCR4
cg00488091	2912649	0.0219986	9.09193	-18.8082	6	144536326	6	70576431	70922160	COL19A1
cg00490406	2343473	0.0231912	-9.34083	-19.7932	1	159046773	1	79086136	79108668	IFI44L
cg00490406	2343511	0.0268039	-10.0607	-22.7809	1	159046773	1	79115494	79199472	IFI44
cg00490406	2345816	0.0139715	-7.21615	-12.1894	1	159046773	1	89829547	89853711	GBP6|GBP4
cg00490406	2350880	0.0141922	7.27374	-12.3714	1	159046773	1	110162469	110197413	AMPD2
cg00490406	2352275	0.0178064	-8.16241	-15.3501	1	159046773	1	113215783	113245690	MOV10
cg00490406	2357845	0.0422933	-12.7394	-35.6817	1	159046773	1	149718521	149765367	FCGR1B|FCGR1A|FCGR1C|HIST2H2BF
cg00490406	2363202	0.0166939	-7.89883	-14.4331	1	159046773	1	160709022	160725097	SLAMF7
cg00490406	2370317	0.0152269	-7.53818	-13.2241	1	159046773	1	181003087	181047265	MR1
cg00490406	2370433	0.0262636	-9.95601	-22.3336	1	159046773	1	181382295	181770699	CACNA1E
cg00490406	2403261	0.0212081	-8.92348	-18.1557	1	159046773	1	27992587	28359029	IFI6|FAM76A
cg00490406	2421843	0.020197	-8.70367	-17.3214	1	159046773	1	89459980	89488544	GBP3|GBP1
cg00490406	2421883	0.0443733	-13.0631	-37.4271	1	159046773	1	89517530	89531777	GBP1|GBP3
cg00490406	2421925	0.035623	-11.6512	-30.1062	1	159046773	1	89571087	89724094	GBP7|GBP2|GBP4
cg00490406	2421995	0.045187	-13.1879	-38.1107	1	159046773	1	89646847	89664623	GBP4
cg00490406	2422035	0.0534449	-14.4048	-45.0786	1	159046773	1	89724342	89738534	GBP5
cg00490406	2436754	0.0151289	-7.51351	-13.1434	1	159046773	1	154554563	154600471	ADAR
cg00490406	2451593	0.0146213	7.38448	-12.725	1	159046773	1	203147930	203155877	CHI3L1
cg00490655	2562932	0.0254817	9.80275	-21.6866	2	164592854	2	87004412	87035509	CD8A
cg00490655	2594089	0.0170814	7.99155	-14.7525	2	164592854	2	200060800	200326753	SATB2
cg00491404	2441220	0.0264133	-9.98511	-22.4575	1	110306591	1	162365056	162381923	SH2D1B
cg00495775	2584957	0.0187848	-8.38783	-16.1567	2	176972041	2	165911652	166060598	SCN3A
cg00499539	2584957	0.0160756	7.74874	-13.9235	2	113960266	2	165911652	166060598	SCN3A
cg00500936	3444086	0.0174501	8.07886	-15.0564	12	121735583	12	10524956	10562735	KLRC4-KLRK1|KLRK1|KLRC4
cg00501765	2439101	0.0161582	7.76897	-13.9917	1	172410217	1	157764196	157789903	FCRL1
cg00501919	2899333	0.013832	7.17952	-12.0744	6	31540750	6	26376757	26378535	BTN3A2
cg00501919	2903219	0.0191858	-8.47862	-16.4874	6	31540750	6	32713475	32713567	HLA-DRB6
cg00506299	2682271	0.0160485	-7.7421	-13.9012	3	16469127	3	71812563	71834262	PROK2
cg00511027	2991150	0.0383018	-12.0982	-32.3415	7	1062887	7	16793149	16824259	TSPAN13
cg00511027	3040897	0.0259725	-9.8992	-22.0927	7	1062887	7	21940531	22056557	CDCA7L
cg00511027	3060117	0.0367163	-11.8353	-31.0178	7	1062887	7	87031033	87109751	ABCB4
cg00511464	2734421	0.0142094	-7.27822	-12.3855	4	40518041	4	86396219	86923818	ARHGAP24
cg00515905	2441220	0.0809002	-17.9855	-68.6571	1	110306507	1	162365056	162381923	SH2D1B
cg00515905	2442587	0.0255664	-9.81945	-21.7567	1	110306507	1	167382050	167502777	CD247
cg00516515	3634852	0.0156058	-7.63285	-13.5364	15	75091516	15	79252289	79383096	RASGRF1
cg00517855	3091403	0.0226662	9.23201	-19.3595	8	146016408	8	27348646	27444629	EPHX2
cg00520408	2524653	0.0141253	-7.25633	-12.3162	2	134959755	2	207307006	207486014	ADAM23
cg00522935	3443804	0.0151184	-7.51086	-13.1347	12	1964603	12	9746945	9760494	KLRB1
cg00524900	2868265	0.0637116	15.8137	-53.8193	5	118609965	5	96427575	96478576	LIX1
cg00524900	2883878	0.0242494	9.55675	-20.6676	5	118609965	5	157973851	158526769	EBF1
cg00525964	2868265	0.0146016	-7.37944	-12.7088	5	10802174	5	96427575	96478576	LIX1
cg00533183	2899372	0.0195435	-8.55886	-16.7824	6	32810742	6	26402486	26415431	BTN3A1|BTN3A3
cg00533183	2899413	0.0240744	-9.52134	-20.523	6	32810742	6	26440758	26453639	BTN3A3|BTN3A2
cg00534022	2520429	0.0158437	7.69175	-13.7325	2	8686087	2	192110105	192290440	MYO1B
cg00534022	2584957	0.02324	9.35088	-19.8334	2	8686087	2	165911652	166060598	SCN3A
cg00536532	2912649	0.0177449	8.14805	-15.2995	6	33561449	6	70576431	70922160	COL19A1
cg00539542	2899298	0.0199936	8.65884	-17.1537	6	29644544	6	26365395	26451902	BTN3A2|BTN3A1
cg00539542	2899333	0.0176723	8.13106	-15.2396	6	29644544	6	26376757	26378535	BTN3A2
cg00543976	2373336	0.0199902	8.6581	-17.1509	1	112058750	1	196620691	196721548	CFH|CFHR1
cg00554754	2809793	0.0147687	7.42216	-12.8465	5	81715144	5	54320101	54391279	GZMK
cg00554754	2857416	0.0341326	-11.3961	-28.8647	5	81715144	5	55232213	55352365	IL6ST
cg00558297	2899298	0.0500449	13.9142	-42.2032	6	30162504	6	26365395	26451902	BTN3A2|BTN3A1
cg00558297	2899333	0.0561933	14.7921	-47.4099	6	30162504	6	26376757	26378535	BTN3A2
cg00558297	2903219	0.0141728	-7.26869	-12.3553	6	30162504	6	32713475	32713567	HLA-DRB6
cg00558297	2948887	0.0252907	-9.76498	-21.5286	6	30162504	6	31190697	31207016
cg00558297	2949488	0.0156456	-7.64273	-13.5692	6	30162504	6	31830975	31846757	SLC44A4
cg00559635	2735815	0.0152875	-7.55338	-13.274	4	3415930	4	91048684	92523040	FAM190A
cg00559635	2737596	0.0293317	-10.5381	-24.8755	4	3415930	4	102341128	103091042	BANK1
cg00559992	2868265	0.0154477	-7.59349	-13.4061	5	67581342	5	96427575	96478576	LIX1
cg00569500	2420642	0.0149364	7.46482	-12.9847	1	12181636	1	85382388	85463372	MCOLN2
cg00571483	2319135	0.0253657	9.77982	-21.5906	1	59046173	1	8954010	9035146	CA6
cg00571483	2325479	0.0138592	7.18668	-12.0968	1	59046173	1	24829326	24867525	RCAN3
cg00571483	2343025	0.0333949	11.2679	-28.2507	1	59046173	1	77747637	78025651	AK5
cg00571483	2373336	0.0204897	-8.76782	-17.5629	1	59046173	1	196620691	196721548	CFH|CFHR1
cg00571483	2377283	0.014642	7.38979	-12.7421	1	59046173	1	207627595	207663229	CR2
cg00571483	2420642	0.0354754	-11.6261	-29.9832	1	59046173	1	85382388	85463372	MCOLN2
cg00571483	2439101	0.0390053	12.2132	-32.9293	1	59046173	1	157764196	157789903	FCRL1
cg00574958	3320717	0.0140668	-7.24107	-12.268	11	68607622	11	12115584	12285328	MICAL2
cg00574958	3320819	0.0144985	-7.35295	-12.6238	11	68607622	11	12285728	12380864	MICALCL
cg00574958	3332276	0.0168461	7.93538	-14.5586	11	68607622	11	59856137	59882216	MS4A2
cg00578614	2964553	0.0151317	7.51422	-13.1457	6	30070403	6	90636254	91006461	BACH2
cg00578614	2973376	0.015557	7.62072	-13.4961	6	30070403	6	128289859	128841831	PTPRK
cg00579921	2948926	0.0198277	8.62211	-17.0168	6	32489991	6	31248423	31325151
cg00582583	3654175	0.0182671	8.26927	-15.7299	16	88992178	16	27325194	27385797	IL4R
cg00585790	2512790	0.0194348	-8.53454	-16.6927	2	109204845	2	162412847	162844914	SLC4A10
cg00588198	2899298	0.0297554	10.6162	-25.227	6	29648452	6	26365395	26451902	BTN3A2|BTN3A1
cg00588198	2899333	0.0261129	9.92663	-22.2089	6	29648452	6	26376757	26378535	BTN3A2
cg00588198	2948648	0.0166851	-7.89671	-14.4259	6	29648452	6	30755759	30798436	LINC00243
cg00588297	2515627	0.0266315	10.0274	-22.6381	2	74753691	2	173292317	173371170	ITGA6|LOC100287375
cg00591868	3830359	0.0174219	-8.07222	-15.0332	19	19729048	19	35821091	35838261	CD22
cg00592944	2948887	0.0182266	8.25992	-15.6965	6	32032716	6	31190697	31207016
cg00594040	2491745	0.0155822	-7.627	-13.517	2	8422258	2	85921414	85966667	GNLY
cg00598235	2735362	0.0187902	-8.38906	-16.1612	4	17580680	4	89300017	89364247	HERC6
cg00598235	2735409	0.0221271	-9.11906	-18.9144	4	17580680	4	89378307	89430798	HERC5
cg00598235	2792800	0.0218154	-9.05315	-18.657	4	17580680	4	169137447	169239921	DDX60
cg00601368	3006572	0.0171386	-8.00516	-14.7997	7	149318081	7	69058043	70258463	AUTS2
cg00601368	3041875	0.0143781	-7.32191	-12.5246	7	149318081	7	24836022	25071479	OSBPL3
cg00601368	3067478	0.0140428	7.2348	-12.2482	7	149318081	7	107788096	108096864	NRCAM
cg00612985	2509900	0.0252017	-9.74734	-21.455	2	101257313	2	149632812	149883265	KIF5C
cg00612985	2512790	0.0335144	-11.2888	-28.3502	2	101257313	2	162412847	162844914	SLC4A10
cg00612985	2524653	0.0300906	-10.6777	-25.5052	2	101257313	2	207307006	207486014	ADAM23
cg00612985	2584018	0.0184568	-8.3129	-15.8863	2	101257313	2	162838228	162931042	DPP4|SLC4A10
cg00612985	2600689	0.0143811	-7.32269	-12.5271	2	101257313	2	222282764	222437053	EPHA4
cg00617975	3958658	0.0348345	-11.5168	-29.4491	22	46644463	22	33668857	34318672	LARGE
cg00620824	2899372	0.024212	-9.54919	-20.6367	6	31240784	6	26402486	26415431	BTN3A1|BTN3A3
cg00620824	2900974	0.015633	-7.6396	-13.5588	6	31240784	6	29690563	29925560	HLA-F
cg00620824	4048241	0.0165404	7.86182	-14.3066	6	31240784	6	32485162	32498080	HLA-DRB5|HLA-DRB1|LOC100507714|LOC100507709
cg00625963	2319135	0.0221286	-9.11936	-18.9155	1	32740034	1	8954010	9035146	CA6
cg00625963	2343025	0.0266114	-10.0235	-22.6215	1	32740034	1	77747637	78025651	AK5
cg00625963	2362351	0.020882	8.85314	-17.8866	1	32740034	1	158848513	158946826	PYHIN1
cg00625963	2371547	0.0140321	7.23201	-12.2394	1	32740034	1	184356175	184598147	C1orf21
cg00625963	2373336	0.0257777	9.86103	-21.9315	1	32740034	1	196620691	196721548	CFH|CFHR1
cg00625963	2401347	0.0162171	-7.78332	-14.0402	1	32740034	1	23706976	23751251	TCEA3
cg00625963	2420642	0.0181997	8.2537	-15.6743	1	32740034	1	85382388	85463372	MCOLN2
cg00625963	2422722	0.019212	8.48453	-16.509	1	32740034	1	92139405	92371549	TGFBR3
cg00626119	2373336	0.0219897	-9.09005	-18.8008	1	156785288	1	196620691	196721548	CFH|CFHR1
cg00632811	3458857	0.0146605	-7.39452	-12.7573	12	108078821	12	58191165	58213145	AVIL|PP12719|LOC100653271
cg00632811	3458911	0.0297255	-10.6107	-25.2022	12	108078821	12	58213728	58240705	CTDSP2
cg00637802	3451814	0.0138528	7.18499	-12.0915	12	113590234	12	44771321	45270870	NELL2|MAFG|LOC100653255|LOC100653018
cg00639656	3727928	0.0177821	8.15673	-15.3301	17	27050360	17	54671038	54672547	NOG
cg00639656	3768791	0.0153237	-7.56247	-13.3039	17	27050360	17	67073888	67138128	ABCA6
cg00640087	2914070	0.0153771	-7.57584	-13.3479	6	31707202	6	76458926	76626398	MYO6
cg00640087	2964553	0.0159634	7.72123	-13.8311	6	31707202	6	90636254	91006461	BACH2
cg00644351	3284188	0.0217113	9.03104	-18.571	10	121271840	10	33171045	33281361	ITGB1
cg00648423	2949488	0.0137692	-7.16298	-12.0226	6	31276146	6	31830975	31846757	SLC44A4
cg00649377	2912649	0.0143688	7.3195	-12.5169	6	30881728	6	70576431	70922160	COL19A1
cg00656410	2441220	0.0290266	-10.4815	-24.6225	1	1157541	1	162365056	162381923	SH2D1B
cg00658007	2420642	0.0154451	-7.59283	-13.4039	1	211666129	1	85382388	85463372	MCOLN2
cg00663986	3741547	0.0199239	-8.64343	-17.0962	17	80866232	17	3575303	3599583	P2RX5-TAX1BP3|P2RX5
cg00663986	3768791	0.0202411	8.71337	-17.3578	17	80866232	17	67073888	67138128	ABCA6
cg00665405	3404030	0.0317252	10.9732	-26.8625	12	50899548	12	9102741	9216030	KLRG1
cg00665405	3404660	0.0139511	7.21079	-12.1726	12	50899548	12	10378675	10468733	KLRD1
cg00665405	3407096	0.0141794	7.2704	-12.3608	12	50899548	12	19282649	19539542	PLEKHA5
cg00665405	3429857	0.0150209	7.48624	-13.0544	12	50899548	12	105720764	105859284	C12orf75
cg00665405	3443348	0.0219136	9.07396	-18.7381	12	50899548	12	9204459	9268733	A2M|PZP
cg00665405	3443464	0.0245427	9.61581	-20.9101	12	50899548	12	9288945	9360966	PZP
cg00665405	3444086	0.033574	11.2992	-28.3998	12	50899548	12	10524956	10562735	KLRC4-KLRK1|KLRK1|KLRC4
cg00665405	3450775	0.0195811	8.56725	-16.8134	12	50899548	12	39687033	39853696	KIF21A
cg00669330	2506903	0.0139016	7.19782	-12.1318	2	242810917	2	134877511	135212189	MGAT5
cg00669330	2524653	0.0312346	10.8852	-26.4549	2	242810917	2	207307006	207486014	ADAM23
cg00669330	2600689	0.0207554	8.82569	-17.7821	2	242810917	2	222282764	222437053	EPHA4
cg00673344	2616131	0.0152447	-7.54264	-13.2388	3	156807691	3	32993052	33076302	CCR4
cg00673344	2635641	0.0169012	-7.94858	-14.604	3	156807691	3	110789318	111358749	PVRL3
cg00675600	2817941	0.0142177	-7.28036	-12.3923	5	1255458	5	80250958	80523175	RASGRF2
cg00675600	2823880	0.0139888	-7.22069	-12.2037	5	1255458	5	110559343	110826278	CAMK4
cg00675600	2857416	0.0146533	-7.39268	-12.7514	5	1255458	5	55232213	55352365	IL6ST
cg00675600	2868265	0.0138783	-7.1917	-12.1126	5	1255458	5	96427575	96478576	LIX1
cg00676801	2468351	0.0369728	-11.8782	-31.2318	2	191876673	2	7005985	7058515	RSAD2|RNF144A-AS1
cg00676801	2524653	0.0242877	9.56447	-20.6993	2	191876673	2	207307006	207486014	ADAM23
cg00676801	2539125	0.0215889	-9.005	-18.47	2	191876673	2	6980513	7006734	CMPK2
cg00676801	2548402	0.0275732	-10.2081	-23.4179	2	191876673	2	37326361	37384180	EIF2AK2
cg00676801	2553970	0.0150448	-7.49229	-13.0741	2	191876673	2	55861218	55920958	PNPT1
cg00676801	2584207	0.0246137	-9.63006	-20.9688	2	191876673	2	163123545	163175400	IFIH1
cg00688810	3756319	0.021316	-8.94664	-18.2447	17	7517138	17	38710024	38769601	CCR7
cg00689685	2903219	0.0176522	-8.12636	-15.223	6	32139812	6	32713475	32713567	HLA-DRB6
cg00690082	3741547	0.023169	9.33626	-19.7748	17	40438511	17	3575303	3599583	P2RX5-TAX1BP3|P2RX5
cg00693419	3296046	0.018338	8.2856	-15.7884	10	79325320	10	78636421	79398237	KCNMA1
cg00695177	3086206	0.0213565	-8.95532	-18.2782	8	8761750	8	11653088	11703578	CTSB
cg00695177	3086573	0.0232597	-9.35494	-19.8497	8	8761750	8	12333981	12334629
cg00698916	2912649	0.0156625	7.64693	-13.5831	6	13767628	6	70576431	70922160	COL19A1
cg00701514	3648391	0.0183841	-8.29619	-15.8264	16	1183462	16	12009974	12061925	TNFRSF17|GSPT1|NPIPL3|LOC100505915
cg00701514	3655109	0.0158031	-7.68173	-13.699	16	1183462	16	28943278	28950663	CD19
cg00705600	2732844	0.0142263	-7.28259	-12.3994	4	185820660	4	79472693	79555480	ANXA3
cg00709979	3647993	0.0328558	-11.1735	-27.8023	16	85866348	16	10960047	11026527	CIITA
cg00709979	3655109	0.0572919	-14.9447	-48.3435	16	85866348	16	28943278	28950663	CD19
cg00709979	3685183	0.0181267	-8.23683	-15.6142	16	85866348	16	23473558	23521819	GGA2
cg00714564	2608469	0.0141859	-7.2721	-12.3661	3	111842345	3	4519892	4910755	ITPR1
cg00714874	2439101	0.0142067	-7.27749	-12.3832	1	161679461	1	157764196	157789903	FCRL1
cg00718336	4054204	0.0143979	-7.32702	-12.5409	3	99742090	3	195283095	195310969	APOD
cg00718513	2584957	0.0191229	-8.46444	-16.4355	2	89215272	2	165911652	166060598	SCN3A
cg00719568	2371547	0.0228677	-9.27391	-19.5259	1	113239645	1	184356175	184598147	C1orf21
cg00719568	2422722	0.0174307	-8.0743	-15.0405	1	113239645	1	92139405	92371549	TGFBR3
cg00719568	2441220	0.017392	-8.06518	-15.0086	1	113239645	1	162365056	162381923	SH2D1B
cg00722350	3889419	0.0209133	-8.85991	-17.9124	20	52277572	20	51588767	52085233	TSHZ2
cg00725635	2340930	0.0140005	-7.22374	-12.2133	1	193155806	1	67611909	67725648	IL23R
cg00733115	2964553	0.0174764	8.08506	-15.0781	6	37105406	6	90636254	91006461	BACH2
cg00733683	3830359	0.0156031	7.6322	-13.5342	19	1244464	19	35821091	35838261	CD22
cg00735667	2675315	0.013969	7.2155	-12.1874	3	74663796	3	50398993	50542905	CACNA2D2
cg00744866	2616131	0.0169948	7.97094	-14.6812	3	33701209	3	32993052	33076302	CCR4
cg00747739	3748432	0.0404401	-12.4451	-34.1294	17	20224800	17	18427785	18430160	FAM106A|FAM106CP|FAM106B
cg00747739	3748449	0.0952399	-19.6685	-81.2411	17	20224800	17	18440157	18528930	CCDC144A|CCDC144B|CCDC144C
cg00748589	3444476	0.0159865	7.72689	-13.8502	12	11653486	12	11149033	11150474	TAS2R20
cg00752480	2584957	0.0160629	7.74563	-13.9131	2	62680940	2	165911652	166060598	SCN3A
cg00753399	2584957	0.0139909	7.22122	-12.2054	2	74404556	2	165911652	166060598	SCN3A
cg00753630	3046556	0.0195748	8.56584	-16.8082	7	149569987	7	38297480	38394176	TARP|TRGV9
cg00753630	3060182	0.0194213	8.53151	-16.6816	7	149569987	7	87127755	87342608	ABCB1
cg00753748	2665199	0.0141557	7.26423	-12.3412	3	134053141	3	18389431	18487082	SATB1
cg00755751	3578152	0.0169995	7.97206	-14.6851	14	64677007	14	96087246	96259939	TCL1A|LOC100133207
cg00760938	2554975	0.0273885	-10.1729	-23.265	2	217357159	2	60678302	60780758	BCL11A
cg00760938	2563654	0.0184224	-8.30499	-15.8579	2	217357159	2	88836791	88999606	EIF2AK3
cg00760938	2563785	0.0234538	-9.39482	-20.0101	2	217357159	2	89130702	89950846	IGKC|IGKV1D-33|IGKV1-16|IGKV4-1
cg00760938	2566848	0.034235	-11.4137	-28.9499	2	217357159	2	100167686	100767125	AFF3
cg00760938	2584787	0.0147418	-7.41531	-12.8244	2	217357159	2	165509888	165698862	COBLL1
cg00760938	2584904	0.0163184	-7.808	-14.1236	2	217357159	2	165698705	165842829	SLC38A11|RN5S111
cg00760938	2584957	0.0276265	-10.2182	-23.4621	2	217357159	2	165911652	166060598	SCN3A
cg00762029	2737596	0.0441693	-13.0316	-37.2557	4	185317438	4	102341128	103091042	BANK1
cg00762029	2764192	0.0193041	-8.50524	-16.585	4	185317438	4	25722248	25865344	SEL1L3
cg00774102	2912649	0.0171633	8.01103	-14.82	6	31590870	6	70576431	70922160	COL19A1
cg00774102	2973376	0.01424	7.28616	-12.4108	6	31590870	6	128289859	128841831	PTPRK
cg00774149	2676518	0.019177	-8.47665	-16.4802	3	52255721	3	52938476	53080545	SFMBT1
cg00778190	2369339	0.0140531	7.23748	-12.2566	1	95068029	1	178613738	178929348	RALGPS2|PTPN2
cg00778190	2439052	0.015053	7.49435	-13.0808	1	95068029	1	157715523	157746920	FCRL2
cg00780364	2962820	0.018489	-8.32027	-15.9128	6	32180238	6	83920126	84141251	ME1
cg00785193	2512790	0.0249429	9.69589	-21.241	2	36582293	2	162412847	162844914	SLC4A10
cg00786084	2612625	0.0187258	-8.3744	-16.1081	3	45942460	3	16306728	16365965	OXNAD1|RFTN1
cg00786084	2665199	0.0144932	-7.35158	-12.6194	3	45942460	3	18389431	18487082	SATB1
cg00786138	2343025	0.0207792	-8.83086	-17.8018	1	8470722	1	77747637	78025651	AK5
cg00786138	2401347	0.0196254	-8.57714	-16.85	1	8470722	1	23706976	23751251	TCEA3
cg00787726	3301713	0.0175612	8.10501	-15.148	10	86113284	10	97949582	98031627	BLNK
cg00802478	2768354	0.0158249	7.68711	-13.717	4	40588553	4	48067962	48136273	TXK
cg00804354	2439101	0.0156178	7.63584	-13.5463	1	249111407	1	157764196	157789903	FCRL1
cg00804628	2562932	0.0143793	7.32223	-12.5256	2	139537845	2	87004412	87035509	CD8A
cg00805874	2914070	0.0164965	-7.8512	-14.2704	6	31867847	6	76458926	76626398	MYO6
cg00805874	2973856	0.0369022	-11.8664	-31.1729	6	31867847	6	130465460	130712330	SAMD3
cg00806126	3826542	0.0164802	-7.84727	-14.257	19	22604979	19	21541745	21691033	ZNF738
cg00806126	3826601	0.0344061	-11.4432	-29.0923	19	22604979	19	21579898	21610600	ZNF493
cg00806126	3826656	0.0393689	-12.2723	-33.2333	19	22604979	19	21649070	21911709	ZNF429|ZNF100|LOC400680
cg00806126	3856646	0.0158566	-7.69491	-13.743	19	22604979	19	22035235	22193735	ZNF208
cg00807475	2936657	0.0144702	7.34567	-12.6005	6	30706746	6	167525315	167553184	CCR6
cg00808175	3448088	0.0141401	-7.26018	-12.3284	12	6949119	12	26250168	26288348	BHLHE41|SSPN
cg00809399	2420642	0.0213032	-8.9439	-18.2342	1	249153756	1	85382388	85463372	MCOLN2
cg00809399	2439101	0.026685	10.0377	-22.6824	1	249153756	1	157764196	157789903	FCRL1
cg00809399	2452069	0.0176058	8.11546	-15.1847	1	249153756	1	204391764	204463902	PIK3C2B|LOC100130573
cg00812770	2377283	0.0195804	-8.56709	-16.8128	1	1073510	1	207627595	207663229	CR2
cg00812770	2439101	0.035585	-11.6448	-30.0745	1	1073510	1	157764196	157789903	FCRL1
cg00812770	2452069	0.0181379	-8.23942	-15.6234	1	1073510	1	204391764	204463902	PIK3C2B|LOC100130573
cg00812833	2402691	0.0151788	7.52608	-13.1845	1	242687412	1	26688142	26700993	ZNF683
cg00813373	2868265	0.0221741	9.12894	-18.9531	5	137143726	5	96427575	96478576	LIX1
cg00819818	3768791	0.0217975	-9.04936	-18.6422	17	38512762	17	67073888	67138128	ABCA6
cg00825252	2420642	0.0155079	-7.6085	-13.4557	1	214455388	1	85382388	85463372	MCOLN2
cg00825252	2439101	0.0169305	7.95558	-14.6282	1	214455388	1	157764196	157789903	FCRL1
cg00826902	2357845	0.0167445	7.91099	-14.4748	1	3563954	1	149718521	149765367	FCGR1B|FCGR1A|FCGR1C|HIST2H2BF
cg00826902	2365958	0.0204138	-8.75123	-17.5003	1	3563954	1	167691214	167760397	MPZL1
cg00827581	3824427	0.0859263	-18.5867	-73.0461	19	10434088	19	17634110	17664628	FAM129C
cg00827581	3830353	0.0307429	-10.7965	-26.0466	19	10434088	19	35820092	35827567	CD22
cg00827581	3830359	0.138291	-24.2854	-120.227	19	10434088	19	35821091	35838261	CD22
cg00827581	3834502	0.108129	-21.1081	-92.7186	19	10434088	19	42381187	42385432	CD79A
cg00827581	3845944	0.0295608	-10.5804	-25.0655	19	10434088	19	2511219	2702707	GNG7
cg00827581	3848492	0.0189377	-8.42256	-16.2828	19	10434088	19	7750386	7767022	FCER2
cg00829063	2509900	0.0270955	-10.1168	-23.0223	2	8596070	2	149632812	149883265	KIF5C
cg00829063	2512790	0.0494627	-13.8288	-41.7118	2	8596070	2	162412847	162844914	SLC4A10
cg00829063	2524653	0.0326497	-11.1372	-27.6309	2	8596070	2	207307006	207486014	ADAM23
cg00829063	2562932	0.0219042	9.07198	-18.7303	2	8596070	2	87004412	87035509	CD8A
cg00829063	2584018	0.0139741	-7.21682	-12.1915	2	8596070	2	162838228	162931042	DPP4|SLC4A10
cg00833777	3662808	0.0209218	-8.86176	-17.9195	16	31271642	16	57653667	57699051	GPR56
cg00839873	3538087	0.0212265	8.92744	-18.1709	14	94421989	14	59094682	59115036	DACT1
cg00846647	3767230	0.0438712	-12.9856	-37.0055	17	44060252	17	62889796	62895180	LRRC37A3|LRRC37A2|LRRC37A
cg00848461	2857416	0.0165487	7.86383	-14.3135	5	176732093	5	55232213	55352365	IL6ST
cg00850073	2809793	0.0144447	-7.33909	-12.5795	5	139016870	5	54320101	54391279	GZMK
cg00852675	3021269	0.0182451	-8.26419	-15.7118	7	150105086	7	120965421	120987202	WNT16
cg00854273	3747522	0.0215019	8.98643	-18.3982	17	75959756	17	16842398	16875389	TNFRSF13B
cg00855901	2403261	0.0304475	-10.7428	-25.8014	1	79085765	1	27992587	28359029	IFI6|FAM76A
cg00857921	2339139	0.0144532	7.34129	-12.5865	1	92257380	1	62193452	62695655	INADL
cg00857921	2348896	0.0142505	7.28888	-12.4194	1	92257380	1	100817310	100985825	CDC14A
cg00860090	2362723	0.0221163	9.11678	-18.9054	1	226832000	1	159772215	159788311	FCRL6
cg00860090	2371547	0.0247648	9.66031	-21.0937	1	226832000	1	184356175	184598147	C1orf21
cg00860090	2402691	0.0434741	12.924	-36.6721	1	226832000	1	26688142	26700993	ZNF683
cg00860090	2422722	0.0359995	11.7149	-30.42	1	226832000	1	92139405	92371549	TGFBR3
cg00860712	2377283	0.0263505	9.9729	-22.4055	1	203274134	1	207627595	207663229	CR2
cg00860712	2439101	0.0680339	16.3791	-57.5259	1	203274134	1	157764196	157789903	FCRL1
cg00860712	2439554	0.0204977	-8.76957	-17.5695	1	203274134	1	159032287	159141142	AIM2
cg00860712	2452069	0.0222933	9.15401	-19.0515	1	203274134	1	204391764	204463902	PIK3C2B|LOC100130573
cg00863309	2439101	0.0163862	-7.82447	-14.1795	1	212226308	1	157764196	157789903	FCRL1
cg00867406	3647993	0.0187048	-8.3696	-16.0908	16	89997889	16	10960047	11026527	CIITA
cg00867406	3655109	0.0458122	-13.2832	-38.6364	16	89997889	16	28943278	28950663	CD19
cg00867406	3685183	0.0219927	-9.0907	-18.8034	16	89997889	16	23473558	23521819	GGA2
cg00868131	2373336	0.0170864	-7.99275	-14.7567	1	54952901	1	196620691	196721548	CFH|CFHR1
cg00873050	2362723	0.0137831	7.16665	-12.0341	1	32828016	1	159772215	159788311	FCRL6
cg00881010	2439554	0.0232542	-9.35381	-19.8452	1	160336712	1	159032287	159141142	AIM2
cg00886432	2949488	0.0144032	7.32838	-12.5452	6	32515815	6	31830975	31846757	SLC44A4
cg00889627	2362201	0.0171992	-8.01955	-14.8496	1	1959630	1	158259596	158263391	CD1C
cg00889627	2369339	0.0429574	-12.8435	-36.2387	1	1959630	1	178613738	178929348	RALGPS2|PTPN2
cg00889627	2439052	0.0241811	-9.54295	-20.6112	1	1959630	1	157715523	157746920	FCRL2
cg00889627	2439101	0.0171793	-8.01483	-14.8332	1	1959630	1	157764196	157789903	FCRL1
cg00889627	2445982	0.023175	-9.3375	-19.7798	1	1959630	1	178804309	178840236	ANGPTL1
cg00891649	3767230	0.0160849	-7.75103	-13.9313	17	43972573	17	62889796	62895180	LRRC37A3|LRRC37A2|LRRC37A
cg00900735	3747522	0.0260984	-9.92381	-22.1969	17	73316505	17	16842398	16875389	TNFRSF13B
cg00900735	3768791	0.0287802	-10.4356	-24.4182	17	73316505	17	67073888	67138128	ABCA6
cg00902153	2636125	0.0231165	9.32541	-19.7314	3	188506715	3	112040059	112101861	CD200
cg00902153	2688717	0.0245964	9.62659	-20.9545	3	188506715	3	112110579	112218388	BTLA
cg00903577	2899298	0.0550706	14.6349	-46.4569	6	28831109	6	26365395	26451902	BTN3A2|BTN3A1
cg00903577	2899333	0.0743023	17.1749	-62.9306	6	28831109	6	26376757	26378535	BTN3A2
cg00903577	2903219	0.0148623	-7.446	-12.9236	6	28831109	6	32713475	32713567	HLA-DRB6
cg00903577	2947081	0.0181524	8.24279	-15.6354	6	28831109	6	27840936	27842010	HIST1H4L|HIST2H4B|HIST4H4|HIST2H4A|HIST1H4E|HIST1H4B|HIST1H4H|HIST1H4C|HIST1H4J|HIST1H4K|HIST1H4F|HIST1H4D|HIST1H4A|HIST1H4I
cg00903577	2947975	0.0142351	-7.28489	-12.4067	6	28831109	6	29677429	29720329	HLA-F-AS1
cg00903577	2948587	0.0137418	-7.15576	-12.0001	6	28831109	6	30688177	30710511	TUBB
cg00903577	2948648	0.025189	-9.74483	-21.4445	6	28831109	6	30755759	30798436	LINC00243
cg00903577	2948887	0.0292039	-10.5144	-24.7695	6	28831109	6	31190697	31207016
cg00907204	3041875	0.0139818	-7.21884	-12.1979	7	92461971	7	24836022	25071479	OSBPL3
cg00907204	3067478	0.0146716	7.39738	-12.7665	7	92461971	7	107788096	108096864	NRCAM
cg00907427	2439101	0.030384	10.7313	-25.7487	1	23668691	1	157764196	157789903	FCRL1
cg00912598	2594089	0.0141371	7.25939	-12.3259	2	25475287	2	200060800	200326753	SATB2
cg00913954	2420642	0.0138947	-7.19601	-12.1261	1	36852956	1	85382388	85463372	MCOLN2
cg00913954	2439101	0.0234903	9.40232	-20.0403	1	36852956	1	157764196	157789903	FCRL1
cg00913954	2439554	0.0146107	-7.38176	-12.7163	1	36852956	1	159032287	159141142	AIM2
cg00915372	3768791	0.0466615	-13.4117	-39.351	17	75209460	17	67073888	67138128	ABCA6
cg00916439	4048241	0.0158612	-7.69605	-13.7468	6	31509424	6	32485162	32498080	HLA-DRB5|HLA-DRB1|LOC100507714|LOC100507709
cg00916659	2325479	0.0161552	7.76821	-13.9891	1	212558854	1	24829326	24867525	RCAN3
cg00917251	2362723	0.0230564	9.313	-19.6818	1	24829987	1	159772215	159788311	FCRL6
cg00917251	2371547	0.0249753	9.70234	-21.2678	1	24829987	1	184356175	184598147	C1orf21
cg00917251	2422722	0.0161042	7.75575	-13.9471	1	24829987	1	92139405	92371549	TGFBR3
cg00920254	2973376	0.0138595	7.18677	-12.0971	6	44189984	6	128289859	128841831	PTPRK
cg00933603	2949488	0.017738	8.14644	-15.2938	6	30883001	6	31830975	31846757	SLC44A4
cg00934037	2362723	0.0151131	7.50952	-13.1303	1	100889672	1	159772215	159788311	FCRL6
cg00934037	2369339	0.0155646	-7.62262	-13.5024	1	100889672	1	178613738	178929348	RALGPS2|PTPN2
cg00934037	2371547	0.016107	7.75644	-13.9495	1	100889672	1	184356175	184598147	C1orf21
cg00936728	2362351	0.0160835	-7.75068	-13.9301	1	159772194	1	158848513	158946826	PYHIN1
cg00936728	2371547	0.0171966	-8.01894	-14.8475	1	159772194	1	184356175	184598147	C1orf21
cg00942219	3662808	0.0138212	7.17669	-12.0656	16	85203635	16	57653667	57699051	GPR56
cg00947782	2948648	0.0166137	-7.87952	-14.3671	6	30039142	6	30755759	30798436	LINC00243
cg00950718	2343025	0.0432039	12.8819	-36.4454	1	159859904	1	77747637	78025651	AK5
cg00950718	2373336	0.025077	-9.72258	-21.3519	1	159859904	1	196620691	196721548	CFH|CFHR1
cg00950718	2401347	0.0250688	9.72094	-21.3451	1	159859904	1	23706976	23751251	TCEA3
cg00950718	2420642	0.0307657	-10.8006	-26.0655	1	159859904	1	85382388	85463372	MCOLN2
cg00954931	3059942	0.0162433	-7.78971	-14.0618	7	80342707	7	86479665	86688990	KIAA1324L
cg00959259	2617563	0.0186784	-8.36359	-16.069	3	122281975	3	38180025	38184509	MYD88
cg00959259	2636626	0.0195621	8.563	-16.7977	3	122281975	3	113547035	113665991	GRAMD1C|CTDNEP1
cg00959259	2657025	0.101592	-20.3855	-86.8771	3	122281975	3	187086140	187367394	RTP4
cg00959259	2657831	0.0157053	7.65754	-13.6184	3	122281975	3	190205395	190381882	IL1RAP
cg00959259	2672096	0.0387045	-12.1641	-32.6779	3	122281975	3	46243208	46278405	CCR1
cg00959259	2673270	0.0508593	-14.0329	-42.8911	3	122281975	3	48481064	48542218	SHISA5
cg00959259	2674762	0.0144096	-7.33004	-12.5505	3	122281975	3	49842672	49851375	UBA7
cg00959259	2698738	0.0310587	-10.8535	-26.3088	3	122281975	3	142025458	142166904	XRN1
cg00959259	2699726	0.106517	-20.9312	-91.2739	3	122281975	3	146232968	146262608	PLSCR1
cg00959259	2705706	0.0564225	-14.824	-47.6046	3	122281975	3	172223303	172241277	TNFSF10
cg00959259	2706938	0.0236153	-9.42791	-20.1436	3	122281975	3	179116925	179169371	GNB4
cg00959259	2707876	0.0528653	-14.3221	-44.5878	3	122281975	3	182840003	182881607	LAMP3
cg00960906	2868265	0.0148503	7.44295	-12.9138	5	31769846	5	96427575	96478576	LIX1
cg00965578	3958658	0.0393017	12.2614	-33.1771	22	36560801	22	33668857	34318672	LARGE
cg00967073	2439101	0.015697	7.65547	-13.6115	1	244443687	1	157764196	157789903	FCRL1
cg00970279	2903219	0.016649	-7.88803	-14.3962	6	31797416	6	32713475	32713567	HLA-DRB6
cg00970279	2948887	0.0320031	11.0227	-27.0934	6	31797416	6	31190697	31207016
cg00970279	4048241	0.104548	20.714	-89.5132	6	31797416	6	32485162	32498080	HLA-DRB5|HLA-DRB1|LOC100507714|LOC100507709
cg00970279	4048265	0.0735395	17.0795	-62.271	6	31797416	6	32520500	32557601	HLA-DRB1|HLA-DRB6|LOC100507714|LOC100507709
cg00970435	3741547	0.0217674	9.04296	-18.6173	17	66380327	17	3575303	3599583	P2RX5-TAX1BP3|P2RX5
cg00971309	2899372	0.0210166	-8.88223	-17.9976	6	32809960	6	26402486	26415431	BTN3A1|BTN3A3
cg00971309	2899413	0.015359	-7.5713	-13.333	6	32809960	6	26440758	26453639	BTN3A3|BTN3A2
cg00975876	2912649	0.0158742	7.69926	-13.7576	6	41752769	6	70576431	70922160	COL19A1
cg00975876	2973376	0.0145732	7.37213	-12.6853	6	41752769	6	128289859	128841831	PTPRK
cg00978203	2440327	0.0137755	7.16464	-12.0279	1	26096954	1	160579511	160617075	SLAMF1
cg00981945	2367743	0.0273161	-10.159	-23.205	1	173977793	1	173446445	173468803	PRDX6
cg00988037	2439052	0.0242648	9.55985	-20.6803	1	54869007	1	157715523	157746920	FCRL2
cg00988037	2439101	0.0143915	7.32537	-12.5356	1	54869007	1	157764196	157789903	FCRL1
cg00988350	2373336	0.0144803	-7.34825	-12.6088	1	24126048	1	196620691	196721548	CFH|CFHR1
cg00988641	2912649	0.0302123	10.7	-25.6062	6	33273965	6	70576431	70922160	COL19A1
cg00992048	2377283	0.0212029	8.92236	-18.1514	1	1695585	1	207627595	207663229	CR2
cg00992048	2420642	0.0224865	-9.19451	-19.2111	1	1695585	1	85382388	85463372	MCOLN2
cg00992048	2439101	0.0508497	14.0315	-42.883	1	1695585	1	157764196	157789903	FCRL1
cg00992048	2439554	0.0162669	-7.79548	-14.0812	1	1695585	1	159032287	159141142	AIM2
cg00992048	2452069	0.0281206	10.3118	-23.8715	1	1695585	1	204391764	204463902	PIK3C2B|LOC100130573
cg00995854	2325479	0.0174543	8.07985	-15.0599	1	157802305	1	24829326	24867525	RCAN3
cg00995854	2339872	0.0148612	-7.44573	-12.9228	1	157802305	1	64239654	64645227	ROR1
cg00995854	2343025	0.0147504	7.41749	-12.8314	1	157802305	1	77747637	78025651	AK5
cg00995854	2377283	0.0168672	7.94044	-14.576	1	157802305	1	207627595	207663229	CR2
cg00995854	2420642	0.0278421	-10.2591	-23.6407	1	157802305	1	85382388	85463372	MCOLN2
cg00995854	2439554	0.0165394	-7.86159	-14.3058	1	157802305	1	159032287	159141142	AIM2
cg00995854	2452069	0.0223324	9.16223	-19.0839	1	157802305	1	204391764	204463902	PIK3C2B|LOC100130573
cg00997611	2594089	0.0178676	8.17667	-15.4006	2	173600676	2	200060800	200326753	SATB2
cg01002223	2373336	0.0278328	10.2574	-23.633	1	8987034	1	196620691	196721548	CFH|CFHR1
cg01007589	3870798	0.0157504	-7.66871	-13.6556	19	49894178	19	54844476	54850472	LILRA4
cg01011757	2523801	0.0161334	7.7629	-13.9712	2	233416425	2	204571198	204602556	CD28
cg01012242	2991150	0.034128	11.3953	-28.8608	7	140043078	7	16793149	16824259	TSPAN13
cg01012242	3012064	0.0239797	-9.50213	-20.4447	7	140043078	7	90164771	90839901	CDK14
cg01012242	3040897	0.0177248	8.14334	-15.2828	7	140043078	7	21940531	22056557	CDCA7L
cg01015663	2420642	0.0140742	-7.243	-12.2741	1	23729692	1	85382388	85463372	MCOLN2
cg01017464	3802980	0.0172606	-8.03409	-14.9002	18	47018095	18	28645406	28682377	DSC2
cg01018117	2899333	0.0155037	-7.60744	-13.4522	6	32707456	6	26376757	26378535	BTN3A2
cg01018117	2948887	0.0332199	11.2373	-28.1051	6	32707456	6	31190697	31207016
cg01021551	3768791	0.0154836	7.60245	-13.4357	17	53315948	17	67073888	67138128	ABCA6
cg01022370	3128271	0.0161176	-7.75902	-13.9581	8	8749074	8	24808492	24814245	NEFL
cg01024458	2369339	0.0339555	-11.3654	-28.7172	1	8703816	1	178613738	178929348	RALGPS2|PTPN2
cg01024458	2377283	0.0197466	-8.6041	-16.9499	1	8703816	1	207627595	207663229	CR2
cg01024458	2388085	0.0207052	-8.81478	-17.7407	1	8703816	1	241695454	241758940	KMO|OPN3
cg01024458	2439052	0.0288215	-10.4433	-24.4525	1	8703816	1	157715523	157746920	FCRL2
cg01024458	2439101	0.0672424	-16.2767	-56.846	1	8703816	1	157764196	157789903	FCRL1
cg01024458	2452069	0.0175755	-8.10835	-15.1598	1	8703816	1	204391764	204463902	PIK3C2B|LOC100130573
cg01027405	2809810	0.0260271	9.90987	-22.1378	5	35860337	5	54381530	54406068	GZMA
cg01027405	2857416	0.0159272	-7.71231	-13.8012	5	35860337	5	55232213	55352365	IL6ST
cg01027405	2880051	0.0159327	7.71368	-13.8058	5	35860337	5	145901484	146461063	PPP2R2B
cg01028142	2501204	0.0292232	-10.518	-24.7856	2	7004578	2	113856912	113891589	IL1RN
cg01028142	2510464	0.0209468	-8.86717	-17.9401	2	7004578	2	152200055	152238396	TNFAIP6
cg01028142	2522094	0.081504	-18.0584	-69.1831	2	7004578	2	201170790	201345560	SPATS2L
cg01028142	2531233	0.0285832	-10.3987	-24.2549	2	7004578	2	231090446	231177928	SP140|SP140L
cg01028142	2531377	0.0439867	-13.0034	-37.1024	2	7004578	2	231276764	231434354	SP100
cg01028142	2538924	0.0251676	-9.74057	-21.4268	2	7004578	2	6224893	6921172	LINC00487
cg01028142	2545200	0.0142842	-7.2976	-12.4471	2	7004578	2	26680072	26781566	OTOF
cg01028142	2548402	0.0999132	-20.1975	-85.384	2	7004578	2	37326361	37384180	EIF2AK2
cg01028142	2553970	0.0714836	-16.8204	-60.496	2	7004578	2	55861218	55920958	PNPT1
cg01028142	2580955	0.0235493	-9.4144	-20.089	2	7004578	2	152126988	152146551	NMI
cg01028142	2584207	0.0781044	-17.6452	-66.2257	2	7004578	2	163123545	163175400	IFIH1
cg01028142	2592268	0.0367687	-11.8441	-31.0616	2	7004578	2	191829038	191878936	STAT1|GLS
cg01028142	2593407	0.0301458	-10.6878	-25.551	2	7004578	2	197687564	197799437	PGAP1
cg01028142	2603051	0.0341242	-11.3946	-28.8577	2	7004578	2	231032015	231089568	SP110
cg01028796	3204648	0.0175934	8.11255	-15.1745	9	95525261	9	35609970	35646790	CD72
cg01029623	3404030	0.0255889	9.8239	-21.7753	12	122016779	12	9102741	9216030	KLRG1
cg01029623	3443348	0.0166343	7.8845	-14.3841	12	122016779	12	9204459	9268733	A2M|PZP
cg01029623	3443464	0.0185956	8.34467	-16.0007	12	122016779	12	9288945	9360966	PZP
cg01029623	3444086	0.0178682	8.17682	-15.4011	12	122016779	12	10524956	10562735	KLRC4-KLRK1|KLRK1|KLRC4
cg01033871	2948887	0.0196927	-8.59212	-16.9055	6	32064837	6	31190697	31207016
cg01035869	2903219	0.0152182	7.536	-13.217	6	31242584	6	32713475	32713567	HLA-DRB6
cg01040259	3768791	0.0155942	-7.62997	-13.5268	17	73314451	17	67073888	67138128	ABCA6
cg01040624	2612625	0.019229	-8.48835	-16.523	3	124828123	3	16306728	16365965	OXNAD1|RFTN1
cg01040624	2665199	0.0147993	-7.42998	-12.8717	3	124828123	3	18389431	18487082	SATB1
cg01040624	2678714	0.0164244	-7.83375	-14.2111	3	124828123	3	59592529	61237603	FHIT
cg01042640	3667093	0.0175397	-8.09995	-15.1303	16	74446218	16	70147529	70196432	PDPR
cg01049916	3310041	0.0718253	16.8637	-60.7907	10	123277054	10	122483334	123358590	FGFR2
cg01054402	2520429	0.0180561	8.22049	-15.556	2	85551850	2	192110105	192290440	MYO1B
cg01054402	2563654	0.0159957	7.72916	-13.8577	2	85551850	2	88836791	88999606	EIF2AK3
cg01054402	2563785	0.0185491	8.33405	-15.9624	2	85551850	2	89130702	89950846	IGKC|IGKV1D-33|IGKV1-16|IGKV4-1
cg01054402	2566848	0.0182449	8.26415	-15.7116	2	85551850	2	100167686	100767125	AFF3
cg01054402	2584904	0.0251626	9.73959	-21.4227	2	85551850	2	165698705	165842829	SLC38A11|RN5S111
cg01054402	2584957	0.0493931	13.8185	-41.653	2	85551850	2	165911652	166060598	SCN3A
cg01056400	2515627	0.0205786	8.78723	-17.6363	2	208119426	2	173292317	173371170	ITGA6|LOC100287375
cg01056400	2600689	0.0151475	-7.5182	-13.1587	2	208119426	2	222282764	222437053	EPHA4
cg01057573	2868265	0.0173916	8.06506	-15.0082	5	118683890	5	96427575	96478576	LIX1
cg01057573	2883878	0.0189978	8.43618	-16.3324	5	118683890	5	157973851	158526769	EBF1
cg01059398	2617563	0.0162698	-7.79617	-14.0836	3	172235808	3	38180025	38184509	MYD88
cg01059398	2634091	0.0174116	-8.0698	-15.0247	3	172235808	3	101546468	101605874	NFKBIZ|NXPE3
cg01059398	2636626	0.0170621	7.98696	-14.7366	3	172235808	3	113547035	113665991	GRAMD1C|CTDNEP1
cg01059398	2639054	0.0194838	-8.5455	-16.7331	3	172235808	3	122398047	122449684	PARP14
cg01059398	2675504	0.0139632	-7.21397	-12.1826	3	172235808	3	50642965	50651002	CISH|MAPKAPK3
cg01059398	2682271	0.0152457	-7.54291	-13.2396	3	172235808	3	71812563	71834262	PROK2
cg01059398	2692060	0.018922	-8.419	-16.2699	3	172235808	3	122246779	122283503	PARP9
cg01059398	2699726	0.0215418	-8.99495	-18.4312	3	172235808	3	146232968	146262608	PLSCR1
cg01059609	2857416	0.0162616	7.79419	-14.0769	5	140904554	5	55232213	55352365	IL6ST
cg01059609	2868265	0.0226831	9.23555	-19.3735	5	140904554	5	96427575	96478576	LIX1
cg01063280	2912649	0.017186	8.01641	-14.8387	6	108167599	6	70576431	70922160	COL19A1
cg01063280	2915828	0.0140428	7.2348	-12.2482	6	108167599	6	86159770	86257483	NT5E
cg01064373	2899298	0.0165475	-7.86355	-14.3125	6	31238245	6	26365395	26451902	BTN3A2|BTN3A1
cg01064373	2899333	0.0185033	-8.32354	-15.9246	6	31238245	6	26376757	26378535	BTN3A2
cg01064373	2899372	0.0321233	-11.0441	-27.1933	6	31238245	6	26402486	26415431	BTN3A1|BTN3A3
cg01064373	2899413	0.0249337	-9.69404	-21.2334	6	31238245	6	26440758	26453639	BTN3A3|BTN3A2
cg01064373	2900974	0.0184331	-8.30746	-15.8668	6	31238245	6	29690563	29925560	HLA-F
cg01064373	2903285	0.015687	-7.65301	-13.6033	6	31238245	6	32811883	32844921	LOC100507463|PSMB9
cg01064373	2950167	0.0195336	-8.55663	-16.7742	6	31238245	6	32789610	32806537	TAP2
cg01064373	2950214	0.0241963	-9.546	-20.6237	6	31238245	6	32812989	32822092	TAP1
cg01064373	2951859	0.0138747	-7.19076	-12.1096	6	31238245	6	36322008	36356162	ETV7
cg01064979	3958658	0.0289549	10.4682	-24.5631	22	37309487	22	33668857	34318672	LARGE
cg01068808	2439101	0.0179789	8.20256	-15.4923	1	184007101	1	157764196	157789903	FCRL1
cg01071534	3927446	0.0229268	-9.28617	-19.5747	21	46385572	21	28208079	28219697	ADAMTS1
cg01071534	3928668	0.0159055	-7.70698	-13.7834	21	46385572	21	32423201	32932280	TIAM1
cg01074622	2991150	0.0198167	8.61967	-17.0077	7	74569924	7	16793149	16824259	TSPAN13
cg01074622	3040897	0.0197091	8.59577	-16.919	7	74569924	7	21940531	22056557	CDCA7L
cg01075305	2373336	0.0172443	-8.03024	-14.8868	1	1152914	1	196620691	196721548	CFH|CFHR1
cg01082299	2899298	0.0259486	-9.89452	-22.0729	6	31431969	6	26365395	26451902	BTN3A2|BTN3A1
cg01082299	2899333	0.0180649	-8.22252	-15.5632	6	31431969	6	26376757	26378535	BTN3A2
cg01082299	2899340	0.0287931	-10.438	-24.4289	6	31431969	6	26383354	26395102	BTN2A2
cg01082299	2899372	0.080697	-17.9609	-68.4802	6	31431969	6	26402486	26415431	BTN3A1|BTN3A3
cg01082299	2899413	0.0636376	-15.8039	-53.756	6	31431969	6	26440758	26453639	BTN3A3|BTN3A2
cg01082299	2900974	0.0182543	-8.26632	-15.7194	6	31431969	6	29690563	29925560	HLA-F
cg01082299	2901620	0.02091	-8.8592	-17.9097	6	31431969	6	30457264	30512107	HLA-E|LOC100653072
cg01082299	2903285	0.0415648	-12.6244	-35.0712	6	31431969	6	32811883	32844921	LOC100507463|PSMB9
cg01082299	2905512	0.0282683	-10.3396	-23.9939	6	31431969	6	37400868	37450603	FTSJD2
cg01082299	2950167	0.0491287	-13.7796	-41.4299	6	31431969	6	32789610	32806537	TAP2
cg01082299	2950199	0.0262808	-9.95936	-22.3478	6	31431969	6	32808506	32812480	PSMB8
cg01082299	2950214	0.0602946	-15.3558	-50.9004	6	31431969	6	32812989	32822092	TAP1
cg01082299	2951859	0.024368	-9.58067	-20.7657	6	31431969	6	36322008	36356162	ETV7
cg01094114	2912649	0.0167565	-7.91388	-14.4847	6	106652991	6	70576431	70922160	COL19A1
cg01096487	2849992	0.0145859	-7.3754	-12.6958	5	55184235	5	16473148	16617190	FAM134B
cg01104425	2441220	0.0145253	-7.35984	-12.6459	1	25249494	1	162365056	162381923	SH2D1B
cg01104549	2452069	0.0139336	7.20623	-12.1582	1	201479959	1	204391764	204463902	PIK3C2B|LOC100130573
cg01105256	3407096	0.0140741	7.24298	-12.274	12	56390867	12	19282649	19539542	PLEKHA5
cg01105418	2340078	0.0140448	-7.23532	-12.2498	1	244214593	1	64935823	65174273	CACHD1
cg01105802	3756319	0.0183848	8.29636	-15.827	17	5023696	17	38710024	38769601	CCR7
cg01107178	3662808	0.0280052	-10.29	-23.7759	16	89408248	16	57653667	57699051	GPR56
cg01112784	3233049	0.0218128	-9.05261	-18.6549	10	62671136	10	5031985	5159601	AKR1C3
cg01112784	3293435	0.025792	-9.86383	-21.9433	10	62671136	10	72328394	72362514	PRF1
cg01112784	3296386	0.0149596	-7.4707	-13.0038	10	62671136	10	79541636	79686278	DLG5
cg01117339	3385042	0.0209538	-8.86867	-17.9459	11	73737124	11	85405264	85522178	SYTL2
cg01119452	2991150	0.0260113	9.90678	-22.1248	7	37287850	7	16793149	16824259	TSPAN13
cg01119452	3012064	0.014683	-7.40027	-12.7758	7	37287850	7	90164771	90839901	CDK14
cg01119452	3040897	0.017215	8.02329	-14.8626	7	37287850	7	21940531	22056557	CDCA7L
cg01128109	2369339	0.0163203	7.80848	-14.1253	1	89989507	1	178613738	178929348	RALGPS2|PTPN2
cg01128109	2377283	0.0140283	7.23102	-12.2363	1	89989507	1	207627595	207663229	CR2
cg01128109	2439101	0.0347676	11.5054	-29.3934	1	89989507	1	157764196	157789903	FCRL1
cg01128109	2452069	0.0147415	7.41524	-12.8241	1	89989507	1	204391764	204463902	PIK3C2B|LOC100130573
cg01133215	2936657	0.0138981	-7.19691	-12.1289	6	45399681	6	167525315	167553184	CCR6
cg01134608	2734629	0.020382	-8.74428	-17.4741	4	26177418	4	87515478	87736302	PTPN13
cg01135315	3662808	0.0276834	-10.229	-23.5092	16	1670311	16	57653667	57699051	GPR56
cg01135538	3767230	0.0370831	-11.8966	-31.3239	17	43678735	17	62889796	62895180	LRRC37A3|LRRC37A2|LRRC37A
cg01142735	3091403	0.0324025	11.0936	-27.4254	8	103932076	8	27348646	27444629	EPHX2
cg01142735	3136888	0.0138757	-7.19103	-12.1105	8	103932076	8	59717577	60031766	TOX
cg01152073	2868265	0.0185222	8.32789	-15.9402	5	179246575	5	96427575	96478576	LIX1
cg01154355	2868265	0.0173939	8.06561	-15.0101	5	124043109	5	96427575	96478576	LIX1
cg01154505	2470165	0.0162629	-7.7945	-14.0779	2	112940409	2	12787190	12959567
cg01154505	2493858	0.0235858	-9.42187	-20.1192	2	112940409	2	95691432	95734669	MAL
cg01154505	2515627	0.0290891	-10.4931	-24.6743	2	112940409	2	173292317	173371170	ITGA6|LOC100287375
cg01154505	2523801	0.0282195	-10.3304	-23.9534	2	112940409	2	204571198	204602556	CD28
cg01154505	2533670	0.0155612	7.62176	-13.4996	2	112940409	2	236402743	237053178	AGAP1|LOC100131101
cg01154505	2537109	0.0168191	-7.92891	-14.5364	2	112940409	2	217277	264846	SH3YL1
cg01154505	2562932	0.0284512	10.374	-24.1455	2	112940409	2	87004412	87035509	CD8A
cg01154505	2584018	0.0137434	-7.15618	-12.0014	2	112940409	2	162838228	162931042	DPP4|SLC4A10
cg01157951	2903219	0.0254496	-9.79642	-21.6601	6	31540399	6	32713475	32713567	HLA-DRB6
cg01157951	2912649	0.0154353	-7.59038	-13.3959	6	31540399	6	70576431	70922160	COL19A1
cg01157951	2964553	0.0162457	-7.7903	-14.0637	6	31540399	6	90636254	91006461	BACH2
cg01160079	3741547	0.0353108	-11.5981	-29.8459	17	64782413	17	3575303	3599583	P2RX5-TAX1BP3|P2RX5
cg01160079	3766533	0.0169641	-7.96361	-14.6559	17	64782413	17	62006109	62009807	CD79B
cg01160079	3768791	0.0165699	7.86896	-14.331	17	64782413	17	67073888	67138128	ABCA6
cg01161042	2781138	0.0213744	8.95916	-18.2929	4	2322052	4	108967002	109128678	LEF1|LEF1-AS1
cg01161629	3686635	0.0207924	-8.83372	-17.8127	16	29493790	16	28506003	28511402	APOBR|CLN3
cg01180628	2612625	0.0163772	7.82229	-14.1721	3	5023394	3	16306728	16365965	OXNAD1|RFTN1
cg01189072	2339872	0.0199375	-8.64643	-17.1074	1	1610660	1	64239654	64645227	ROR1
cg01189072	2366884	0.0176438	-8.12439	-15.2161	1	1610660	1	170897038	171046151	C1orf129
cg01189072	2366941	0.0150606	-7.49628	-13.0871	1	1610660	1	171060038	171086947	FMO3
cg01189072	2369339	0.0149554	-7.46964	-13.0004	1	1610660	1	178613738	178929348	RALGPS2|PTPN2
cg01189072	2439554	0.020935	-8.8646	-17.9303	1	1610660	1	159032287	159141142	AIM2
cg01189072	2452069	0.0312711	10.8918	-26.4853	1	1610660	1	204391764	204463902	PIK3C2B|LOC100130573
cg01190666	3911177	0.0154941	-7.60506	-13.4443	20	62204908	20	56142595	56200266	ZBP1
cg01192291	2899333	0.0149684	7.47292	-13.011	6	28220797	6	26376757	26378535	BTN3A2
cg01199327	3319997	0.0442033	-13.0369	-37.2843	11	44626750	11	9685634	9774537	SWAP70
cg01199327	3351675	0.0218119	-9.05242	-18.6541	11	44626750	11	118754567	118766970	CXCR5
cg01199327	3384321	0.0183829	-8.29593	-15.8254	11	44626750	11	82688719	82782903	RAB30
cg01199327	3390860	0.029337	-10.5391	-24.8799	11	44626750	11	111222515	111250417	POU2AF1
cg01201215	2868265	0.0164793	7.84704	-14.2563	5	151137430	5	96427575	96478576	LIX1
cg01201215	2883878	0.0206513	8.80306	-17.6962	5	151137430	5	157973851	158526769	EBF1
cg01207951	2512790	0.0146362	7.3883	-12.7373	2	74208655	2	162412847	162844914	SLC4A10
cg01211906	3346548	0.0144224	7.33333	-12.561	11	2322286	11	102188090	102209159	BIRC3
cg01224884	2883878	0.0189211	8.41879	-16.2691	5	17272870	5	157973851	158526769	EBF1
cg01226748	3451814	0.0168234	7.92994	-14.5399	12	133277966	12	44771321	45270870	NELL2|MAFG|LOC100653255|LOC100653018
cg01229567	2369339	0.0166638	7.8916	-14.4084	1	1549818	1	178613738	178929348	RALGPS2|PTPN2
cg01229567	2377283	0.0179278	8.1907	-15.4502	1	1549818	1	207627595	207663229	CR2
cg01229567	2439101	0.0315609	10.9438	-26.726	1	1549818	1	157764196	157789903	FCRL1
cg01229567	2452069	0.0155959	7.6304	-13.5283	1	1549818	1	204391764	204463902	PIK3C2B|LOC100130573
cg01233897	2857416	0.0138748	7.19078	-12.1097	5	56060091	5	55232213	55352365	IL6ST
cg01235000	2888304	0.0181124	8.23353	-15.6024	5	175306128	5	175818879	175843540	CLTB
cg01240724	3310041	0.0138432	7.18248	-12.0837	10	123298577	10	122483334	123358590	FGFR2
cg01267797	2883878	0.0320838	11.037	-27.1605	5	79542470	5	157973851	158526769	EBF1
cg01277890	2868265	0.0204709	8.76372	-17.5474	5	138731822	5	96427575	96478576	LIX1
cg01279632	2912649	0.0154796	7.60144	-13.4324	6	31760767	6	70576431	70922160	COL19A1
cg01286685	2948648	0.0137488	-7.15761	-12.0059	6	30039025	6	30755759	30798436	LINC00243
cg01288337	3581637	0.017688	8.13473	-15.2525	14	92991035	14	106049667	107281394	IGHG1|IGHM|IGHD|IGHE
cg01288724	2868265	0.0182592	8.26744	-15.7234	5	142575122	5	96427575	96478576	LIX1
cg01290934	4048241	0.015315	7.56029	-13.2967	6	31409673	6	32485162	32498080	HLA-DRB5|HLA-DRB1|LOC100507714|LOC100507709
cg01290934	4048265	0.0179555	8.19713	-15.473	6	31409673	6	32520500	32557601	HLA-DRB1|HLA-DRB6|LOC100507714|LOC100507709
cg01291375	2942432	0.0170403	-7.98177	-14.7186	6	170753313	6	13462674	13486415	GFOD1
cg01296347	2554975	0.0168556	-7.93765	-14.5664	2	48276031	2	60678302	60780758	BCL11A
cg01296347	2566848	0.0164234	-7.83349	-14.2102	2	48276031	2	100167686	100767125	AFF3
cg01297670	4048241	0.0155182	7.61106	-13.4642	6	31651070	6	32485162	32498080	HLA-DRB5|HLA-DRB1|LOC100507714|LOC100507709
cg01300096	2912649	0.01497	7.47333	-13.0124	6	33384490	6	70576431	70922160	COL19A1
cg01300291	2612625	0.0406488	12.4785	-34.3041	3	194980397	3	16306728	16365965	OXNAD1|RFTN1
cg01300291	2616131	0.0203648	-8.7405	-17.4598	3	194980397	3	32993052	33076302	CCR4
cg01300291	2665199	0.0197654	8.60828	-16.9654	3	194980397	3	18389431	18487082	SATB1
cg01300291	2678714	0.0700094	16.6329	-59.2255	3	194980397	3	59592529	61237603	FHIT
cg01300291	2679014	0.0557058	14.724	-46.996	3	194980397	3	59956575	59958972	NPCDR1
cg01300291	2685908	0.029538	-10.5762	-25.0466	3	194980397	3	98219628	98241810	CLDND1
cg01300684	2781138	0.020666	8.80627	-17.7084	4	141230118	4	108967002	109128678	LEF1|LEF1-AS1
cg01301197	2524653	0.0176587	8.12788	-15.2284	2	109646612	2	207307006	207486014	ADAM23
cg01301197	2600689	0.0142019	7.27627	-12.3794	2	109646612	2	222282764	222437053	EPHA4
cg01309121	2420642	0.0204705	-8.76363	-17.5471	1	2371057	1	85382388	85463372	MCOLN2
cg01309328	2899022	0.015425	-7.58781	-13.3874	6	32811253	6	25937020	25992424	TRIM38
cg01309328	2899340	0.0154667	-7.59823	-13.4218	6	32811253	6	26383354	26395102	BTN2A2
cg01309328	2899372	0.0530364	-14.3466	-44.7326	6	32811253	6	26402486	26415431	BTN3A1|BTN3A3
cg01309328	2899413	0.0403888	-12.4369	-34.0865	6	32811253	6	26440758	26453639	BTN3A3|BTN3A2
cg01309328	2900974	0.0147699	-7.42248	-12.8475	6	32811253	6	29690563	29925560	HLA-F
cg01309328	2902326	0.0258683	-9.8788	-22.0065	6	32811253	6	31430834	31433581	HCP5
cg01309328	2902804	0.016234	-7.78745	-14.0541	6	32811253	6	31865574	31913444	C2
cg01309328	2905512	0.0250428	-9.71577	-21.3236	6	32811253	6	37400868	37450603	FTSJD2
cg01309328	2951859	0.0147575	-7.4193	-12.8372	6	32811253	6	36322008	36356162	ETV7
cg01323212	2973376	0.0142839	7.29754	-12.4469	6	42719001	6	128289859	128841831	PTPRK
cg01328500	2667024	0.0183125	-8.27972	-15.7673	3	197639792	3	27681135	27766336	EOMES
cg01328500	2675315	0.0193527	-8.51615	-16.6251	3	197639792	3	50398993	50542905	CACNA2D2
cg01328500	2710298	0.0157376	-7.66552	-13.645	3	197639792	3	188868486	188902581	LOC100132319|LOC100505861|TPRG1
cg01330831	2899298	0.0492063	13.791	-41.4954	6	30073259	6	26365395	26451902	BTN3A2|BTN3A1
cg01330831	2899333	0.0633685	15.7682	-53.5258	6	30073259	6	26376757	26378535	BTN3A2
cg01331275	2566848	0.0176172	-8.11814	-15.1941	2	9908576	2	100167686	100767125	AFF3
cg01331275	2584957	0.0177884	-8.15821	-15.3353	2	9908576	2	165911652	166060598	SCN3A
cg01334682	2912649	0.0148052	-7.43148	-12.8766	6	21666939	6	70576431	70922160	COL19A1
cg01336821	2760632	0.0208989	8.85679	-17.9005	4	141072626	4	10451899	10686504	CLNK
cg01340312	2921402	0.0188754	8.40843	-16.2315	6	30687511	6	111408716	111545893	SLC16A10
cg01340312	2964553	0.0139638	7.21414	-12.1831	6	30687511	6	90636254	91006461	BACH2
cg01341218	3767230	0.0174935	8.08908	-15.0922	17	43662625	17	62889796	62895180	LRRC37A3|LRRC37A2|LRRC37A
cg01341801	2948887	0.0196987	8.59344	-16.9104	6	32489203	6	31190697	31207016
cg01341801	2948926	0.0190145	8.43995	-16.3461	6	32489203	6	31248423	31325151
cg01341801	2949488	0.02923	10.5193	-24.7912	6	32489203	6	31830975	31846757	SLC44A4
cg01345395	2905296	0.0146225	-7.38479	-12.726	6	170525514	6	36920923	36935862	PI16
cg01345395	2928930	0.0139315	-7.20566	-12.1564	6	170525514	6	143858014	144152321	PHACTR2
cg01345395	2930418	0.0158803	-7.70077	-13.7626	6	170525514	6	149068219	149476023	UST|LOC100128176
cg01345395	2936657	0.038006	-12.0495	-32.0944	6	170525514	6	167525315	167553184	CCR6
cg01345395	2962113	0.0242425	-9.55534	-20.6619	6	170525514	6	80624531	80657297	ELOVL4
cg01346501	3731826	0.0144101	7.33017	-12.5509	17	38254714	17	64298656	64806859	PRKCA
cg01346501	3768703	0.0140129	-7.22699	-12.2235	17	38254714	17	66970491	67057766	ABCA9
cg01346501	3768791	0.0280922	-10.3064	-23.8479	17	38254714	17	67073888	67138128	ABCA6
cg01357892	2608469	0.014641	7.38953	-12.7413	3	126191181	3	4519892	4910755	ITPR1
cg01357892	2612625	0.0201568	8.69483	-17.2883	3	126191181	3	16306728	16365965	OXNAD1|RFTN1
cg01357892	2665199	0.0252724	9.76135	-21.5135	3	126191181	3	18389431	18487082	SATB1
cg01357892	2676518	0.0249198	-9.69128	-21.2219	3	126191181	3	52938476	53080545	SFMBT1
cg01357892	2678714	0.0279357	10.2769	-23.7183	3	126191181	3	59592529	61237603	FHIT
cg01357892	2679014	0.0219399	9.07952	-18.7597	3	126191181	3	59956575	59958972	NPCDR1
cg01357892	2688717	0.0185198	8.32732	-15.9382	3	126191181	3	112110579	112218388	BTLA
cg01358966	3686635	0.0863882	18.6412	-73.4505	16	29118931	16	28506003	28511402	APOBR|CLN3
cg01360627	2936657	0.0158694	-7.69808	-13.7536	6	31544931	6	167525315	167553184	CCR6
cg01365608	2584957	0.0139384	-7.20748	-12.1621	2	8819479	2	165911652	166060598	SCN3A
cg01367992	2343025	0.0152022	-7.53197	-13.2038	1	160766535	1	77747637	78025651	AK5
cg01367992	2373336	0.0189373	8.42246	-16.2825	1	160766535	1	196620691	196721548	CFH|CFHR1
cg01367992	2420642	0.0172255	8.02578	-14.8713	1	160766535	1	85382388	85463372	MCOLN2
cg01368075	2612625	0.0148691	-7.44772	-12.9292	3	128523902	3	16306728	16365965	OXNAD1|RFTN1
cg01368219	2624639	0.0141635	-7.26628	-12.3477	3	54999791	3	54156644	55178577	CACNA2D3
cg01372366	3321512	0.0197283	8.60003	-16.9348	11	48041783	11	14624343	14896822	PDE3B
cg01372366	3347658	0.0168905	7.946	-14.5952	11	48041783	11	108093221	108239820	ATM|NPAT
cg01372366	3378183	0.0151873	7.52823	-13.1915	11	48041783	11	66081967	66084950	CD248
cg01373911	2402691	0.013792	7.16898	-12.0414	1	6269367	1	26688142	26700993	ZNF683
cg01374870	2912649	0.020998	8.87821	-17.9823	6	32905127	6	70576431	70922160	COL19A1
cg01374870	2964553	0.0148993	7.45539	-12.9541	6	32905127	6	90636254	91006461	BACH2
cg01374870	2973376	0.0146091	7.38136	-12.715	6	32905127	6	128289859	128841831	PTPRK
cg01380194	3349293	0.0148343	-7.43888	-12.9006	11	72452482	11	112831988	113149148	NCAM1
cg01385327	3310041	0.0642519	15.8852	-54.2818	10	123356336	10	122483334	123358590	FGFR2
cg01397521	2584957	0.0171255	8.00205	-14.7889	2	232546381	2	165911652	166060598	SCN3A
cg01400822	2439101	0.0165392	7.86154	-14.3057	1	53067365	1	157764196	157789903	FCRL1
cg01402099	3444086	0.0149178	-7.4601	-12.9694	12	122651715	12	10524956	10562735	KLRC4-KLRK1|KLRK1|KLRC4
cg01405404	3872542	0.0174074	-8.0688	-15.0212	19	37282556	19	58431914	58446730	ZNF418
cg01405582	2899340	0.0218188	-9.05388	-18.6598	6	29692365	6	26383354	26395102	BTN2A2
cg01405582	2899372	0.0282018	-10.3271	-23.9387	6	29692365	6	26402486	26415431	BTN3A1|BTN3A3
cg01405582	2899413	0.0182034	-8.25456	-15.6774	6	29692365	6	26440758	26453639	BTN3A3|BTN3A2
cg01405582	2902326	0.0222673	-9.14855	-19.0301	6	29692365	6	31430834	31433581	HCP5
cg01405582	2903285	0.0146634	-7.39526	-12.7597	6	29692365	6	32811883	32844921	LOC100507463|PSMB9
cg01405582	2950214	0.0155022	-7.60708	-13.451	6	29692365	6	32812989	32822092	TAP1
cg01406381	3842755	0.0160793	7.74964	-13.9266	19	47288263	19	56989037	57011965	LOC100128252|LOC100288114
cg01411912	2373336	0.0498515	-13.8858	-42.0399	1	153517265	1	196620691	196721548	CFH|CFHR1
cg01414407	2420642	0.0229358	-9.28804	-19.5822	1	15495100	1	85382388	85463372	MCOLN2
cg01415937	2373336	0.0213362	-8.95098	-18.2614	1	10134620	1	196620691	196721548	CFH|CFHR1
cg01416168	2441220	0.0142306	-7.28371	-12.403	1	48687359	1	162365056	162381923	SH2D1B
cg01417714	2439554	0.0164277	-7.83454	-14.2137	1	155223726	1	159032287	159141142	AIM2
cg01418896	3004665	0.117913	22.1642	-101.54	7	153108684	7	64173536	64294676	ZNF138
cg01428953	2439101	0.0137614	7.16093	-12.0163	1	155177237	1	157764196	157789903	FCRL1
cg01429933	2325479	0.0143081	7.3038	-12.4668	1	6556248	1	24829326	24867525	RCAN3
cg01429933	2439101	0.0272103	10.1388	-23.1173	1	6556248	1	157764196	157789903	FCRL1
cg01429933	2439554	0.0175209	-8.09553	-15.1148	1	6556248	1	159032287	159141142	AIM2
cg01435515	2422722	0.0163054	7.80485	-14.113	1	151255742	1	92139405	92371549	TGFBR3
cg01435515	2441220	0.0147631	-7.42074	-12.8419	1	151255742	1	162365056	162381923	SH2D1B
cg01435678	2441220	0.0248422	-9.67578	-21.1577	1	154377379	1	162365056	162381923	SH2D1B
cg01437204	2319135	0.0251077	9.72867	-21.3772	1	202130344	1	8954010	9035146	CA6
cg01437204	2326049	0.0141252	7.2563	-12.3161	1	202130344	1	25943959	26114211	MAN1C1|LOC100507013
cg01437204	2343025	0.0508051	14.025	-42.8453	1	202130344	1	77747637	78025651	AK5
cg01437204	2373336	0.0322876	-11.0732	-27.3299	1	202130344	1	196620691	196721548	CFH|CFHR1
cg01437204	2401347	0.0227909	9.25797	-19.4625	1	202130344	1	23706976	23751251	TCEA3
cg01437204	2420642	0.0394558	-12.2864	-33.306	1	202130344	1	85382388	85463372	MCOLN2
cg01437221	2991150	0.0145636	-7.36969	-12.6775	7	1864451	7	16793149	16824259	TSPAN13
cg01437221	3040897	0.0149514	-7.46862	-12.9971	7	1864451	7	21940531	22056557	CDCA7L
cg01438467	3768791	0.0411523	-12.5589	-34.7257	17	1510080	17	67073888	67138128	ABCA6
cg01439631	2524653	0.0421245	-12.7128	-35.5402	2	238973024	2	207307006	207486014	ADAM23
cg01439631	2548871	0.0178717	-8.17764	-15.404	2	238973024	2	38755222	38838889	HNRPLL
cg01439631	2600689	0.0306141	-10.7731	-25.9397	2	238973024	2	222282764	222437053	EPHA4
cg01439754	2584904	0.0202686	8.7194	-17.3805	2	112293267	2	165698705	165842829	SLC38A11|RN5S111
cg01439754	2584957	0.035525	11.6346	-30.0245	2	112293267	2	165911652	166060598	SCN3A
cg01440934	2439101	0.0157457	7.66754	-13.6517	1	47051752	1	157764196	157789903	FCRL1
cg01442843	2402691	0.0170917	7.99402	-14.761	1	206729040	1	26688142	26700993	ZNF683
cg01442843	2441220	0.0161504	-7.76705	-13.9852	1	206729040	1	162365056	162381923	SH2D1B
cg01444574	2562932	0.0191476	8.47001	-16.4559	2	128617328	2	87004412	87035509	CD8A
cg01447281	2362723	0.0248031	9.66797	-21.1254	1	8482689	1	159772215	159788311	FCRL6
cg01447281	2371547	0.0296061	10.5888	-25.1032	1	8482689	1	184356175	184598147	C1orf21
cg01447281	2422722	0.0262362	9.95068	-22.3109	1	8482689	1	92139405	92371549	TGFBR3
cg01447281	2441220	0.0200074	8.66189	-17.165	1	8482689	1	162365056	162381923	SH2D1B
cg01447281	2442587	0.0153743	7.57515	-13.3456	1	8482689	1	167382050	167502777	CD247
cg01447748	2439101	0.0138295	7.17887	-12.0724	1	51985259	1	157764196	157789903	FCRL1
cg01448863	3578152	0.0138124	7.17437	-12.0583	14	70264043	14	96087246	96259939	TCL1A|LOC100133207
cg01448881	2373336	0.0150871	-7.50297	-13.1089	1	160084263	1	196620691	196721548	CFH|CFHR1
cg01455178	2451593	0.0149559	-7.46976	-13.0008	1	205648187	1	203147930	203155877	CHI3L1
cg01459052	2612625	0.0219204	9.0754	-18.7437	3	47016537	3	16306728	16365965	OXNAD1|RFTN1
cg01459052	2665199	0.0258732	9.87974	-22.0105	3	47016537	3	18389431	18487082	SATB1
cg01459052	2678714	0.0274126	10.1775	-23.2849	3	47016537	3	59592529	61237603	FHIT
cg01459052	2679014	0.0174279	8.07364	-15.0381	3	47016537	3	59956575	59958972	NPCDR1
cg01460382	2698693	0.0166761	-7.89457	-14.4185	3	12947823	3	141882155	141944418	GK5
cg01462353	2520429	0.0150366	7.4902	-13.0673	2	169939873	2	192110105	192290440	MYO1B
cg01462353	2563654	0.014807	7.43194	-12.8781	2	169939873	2	88836791	88999606	EIF2AK3
cg01462353	2584904	0.014753	7.41815	-12.8335	2	169939873	2	165698705	165842829	SLC38A11|RN5S111
cg01462353	2584957	0.0389478	12.2038	-32.8813	2	169939873	2	165911652	166060598	SCN3A
cg01462537	3284188	0.0274404	-10.1828	-23.308	10	2992189	10	33171045	33281361	ITGB1
cg01465769	2688717	0.0153996	7.58147	-13.3665	3	53226412	3	112110579	112218388	BTLA
cg01465769	4054204	0.0137586	-7.16018	-12.0139	3	53226412	3	195283095	195310969	APOD
cg01468420	2912649	0.0156047	7.63259	-13.5355	6	33393112	6	70576431	70922160	COL19A1
cg01474011	2520429	0.0238213	9.46993	-20.3138	2	225435131	2	192110105	192290440	MYO1B
cg01474011	2584904	0.0171591	8.01003	-14.8166	2	225435131	2	165698705	165842829	SLC38A11|RN5S111
cg01474011	2584957	0.0407032	12.4872	-34.3497	2	225435131	2	165911652	166060598	SCN3A
cg01477971	2584957	0.0200578	8.673	-17.2066	2	103405951	2	165911652	166060598	SCN3A
cg01479396	3741547	0.0224349	9.18369	-19.1684	17	7529693	17	3575303	3599583	P2RX5-TAX1BP3|P2RX5
cg01479396	3766533	0.0144148	7.33139	-12.5548	17	7529693	17	62006109	62009807	CD79B
cg01479396	3768791	0.024823	-9.67195	-21.1418	17	7529693	17	67073888	67138128	ABCA6
cg01487910	2936657	0.0155884	-7.62853	-13.522	6	35453938	6	167525315	167553184	CCR6
cg01487910	2962113	0.0142124	-7.27898	-12.388	6	35453938	6	80624531	80657297	ELOVL4
cg01490733	2439101	0.0172935	8.04189	-14.9273	1	2247066	1	157764196	157789903	FCRL1
cg01492538	3067478	0.0148543	-7.44396	-12.917	7	2774543	7	107788096	108096864	NRCAM
cg01501551	3558359	0.0290504	10.4859	-24.6422	14	74100860	14	25075693	25078906	GZMH|GZMB
cg01502320	3741547	0.0341774	-11.4038	-28.9019	17	16875558	17	3575303	3599583	P2RX5-TAX1BP3|P2RX5
cg01502320	3766533	0.0209741	-8.87305	-17.9626	17	16875558	17	62006109	62009807	CD79B
cg01502466	2899298	0.0245346	9.61417	-20.9033	6	29898751	6	26365395	26451902	BTN3A2|BTN3A1
cg01502466	2899333	0.0260786	9.91993	-22.1805	6	29898751	6	26376757	26378535	BTN3A2
cg01502466	2903219	0.0159486	-7.71758	-13.8189	6	29898751	6	32713475	32713567	HLA-DRB6
cg01502484	3686635	0.0213088	-8.9451	-18.2388	16	67192220	16	28506003	28511402	APOBR|CLN3
cg01505556	2899298	0.0202491	8.71514	-17.3644	6	30174125	6	26365395	26451902	BTN3A2|BTN3A1
cg01505556	2899333	0.0181037	8.2315	-15.5952	6	30174125	6	26376757	26378535	BTN3A2
cg01505870	2512790	0.0278368	10.2582	-23.6364	2	85107190	2	162412847	162844914	SLC4A10
cg01506341	2948887	0.0155928	-7.62963	-13.5257	6	30104709	6	31190697	31207016
cg01516372	2422722	0.0138751	7.19085	-12.1099	1	87617972	1	92139405	92371549	TGFBR3
cg01517384	2899372	0.021272	-8.93721	-18.2085	6	31323856	6	26402486	26415431	BTN3A1|BTN3A3
cg01517384	2899413	0.0162208	-7.78423	-14.0432	6	31323856	6	26440758	26453639	BTN3A3|BTN3A2
cg01517384	2903285	0.0176169	-8.11807	-15.1939	6	31323856	6	32811883	32844921	LOC100507463|PSMB9
cg01517384	2950214	0.0190732	-8.45323	-16.3946	6	31323856	6	32812989	32822092	TAP1
cg01521131	2899333	0.0146765	-7.39862	-12.7705	6	31237664	6	26376757	26378535	BTN3A2
cg01521131	2903219	0.0158163	7.68498	-13.7099	6	31237664	6	32713475	32713567	HLA-DRB6
cg01521131	2903258	0.0161588	-7.76911	-13.9922	6	31237664	6	32712833	32714356	HLA-DQA2|LOC100509457|LOC100507718|HLA-DQA1
cg01521131	2949488	0.0625726	15.6622	-52.8452	6	31237664	6	31830975	31846757	SLC44A4
cg01521131	4048241	0.0271695	10.131	-23.0835	6	31237664	6	32485162	32498080	HLA-DRB5|HLA-DRB1|LOC100507714|LOC100507709
cg01521131	4048265	0.0193851	8.5234	-16.6517	6	31237664	6	32520500	32557601	HLA-DRB1|HLA-DRB6|LOC100507714|LOC100507709
cg01521274	3578152	0.0232589	9.35479	-19.8491	14	71822452	14	96087246	96259939	TCL1A|LOC100133207
cg01522592	3343452	0.0152381	-7.54099	-13.2334	11	75235311	11	86511562	86663932	PRSS23
cg01522592	3349293	0.0190539	-8.44886	-16.3786	11	75235311	11	112831988	113149148	NCAM1
cg01537995	3558359	0.0204739	8.76437	-17.5499	14	85996352	14	25075693	25078906	GZMH|GZMB
cg01541565	2948887	0.020234	8.71181	-17.352	6	32606385	6	31190697	31207016
cg01550397	2373336	0.016685	-7.89669	-14.4258	1	7408018	1	196620691	196721548	CFH|CFHR1
cg01551441	2883878	0.0220459	-9.10193	-18.8473	5	158477707	5	157973851	158526769	EBF1
cg01554529	2439554	0.0170742	-7.98984	-14.7466	1	11722935	1	159032287	159141142	AIM2
cg01557738	3948590	0.0146761	7.39852	-12.7702	22	49812057	22	45809572	45851575	RIBC2
cg01557792	3535752	0.0139785	7.21799	-12.1952	14	70162755	14	52734431	52752674	PTGDR
cg01558645	2781138	0.0191791	-8.47711	-16.4819	4	71587904	4	108967002	109128678	LEF1|LEF1-AS1
cg01573622	2899298	0.0158446	7.69197	-13.7332	6	32035705	6	26365395	26451902	BTN3A2|BTN3A1
cg01573622	2899333	0.0153154	7.56038	-13.297	6	32035705	6	26376757	26378535	BTN3A2
cg01573622	2903219	0.0170324	-7.97989	-14.7121	6	32035705	6	32713475	32713567	HLA-DRB6
cg01573622	2948887	0.0271238	-10.1222	-23.0458	6	32035705	6	31190697	31207016
cg01578875	2781138	0.0138682	-7.18905	-12.1043	4	146804010	4	108967002	109128678	LEF1|LEF1-AS1
cg01580044	2373336	0.0139951	-7.22232	-12.2088	1	114300656	1	196620691	196721548	CFH|CFHR1
cg01581237	2868265	0.027301	-10.1561	-23.1925	5	35617969	5	96427575	96478576	LIX1
cg01591579	2520429	0.0174619	-8.08165	-15.0662	2	234111145	2	192110105	192290440	MYO1B
cg01591579	2554975	0.0230011	-9.30155	-19.6361	2	234111145	2	60678302	60780758	BCL11A
cg01591579	2563654	0.020906	-8.85834	-17.9064	2	234111145	2	88836791	88999606	EIF2AK3
cg01591579	2563785	0.0205028	-8.77069	-17.5737	2	234111145	2	89130702	89950846	IGKC|IGKV1D-33|IGKV1-16|IGKV4-1
cg01591579	2566848	0.0257788	-9.86124	-21.9324	2	234111145	2	100167686	100767125	AFF3
cg01591579	2584904	0.0242204	-9.55088	-20.6436	2	234111145	2	165698705	165842829	SLC38A11|RN5S111
cg01591579	2584957	0.044082	-13.0181	-37.1824	2	234111145	2	165911652	166060598	SCN3A
cg01598421	3090209	0.0237992	-9.46542	-20.2955	8	134132043	8	24151511	24213308	ADAM28
cg01598421	3131881	0.0614973	-15.5181	-51.9267	8	134132043	8	38120656	38127035	PPAPDC1B
cg01598421	3141857	0.014479	-7.34792	-12.6077	8	134132043	8	80944811	81083870	TPD52
cg01603374	2402691	0.0140513	7.23701	-12.2552	1	17445809	1	26688142	26700993	ZNF683
cg01604601	2471316	0.0465405	13.3935	-39.2492	2	69846936	2	17935172	17995167	GEN1
cg01604601	2530425	0.0316253	10.9553	-26.7794	2	69846936	2	228029042	228179508	COL4A3|COL4A4
cg01604601	2584787	0.0267944	10.0589	-22.773	2	69846936	2	165509888	165698862	COBLL1
cg01604601	2584957	0.0181822	-8.24967	-15.6599	2	69846936	2	165911652	166060598	SCN3A
cg01604601	2601287	0.0159951	7.729	-13.8572	2	69846936	2	224600136	224702309	AP1S3
cg01610979	2742224	0.0138897	7.1947	-12.122	4	8193310	4	124284335	124324907	SPRY1
cg01616876	3451814	0.0309258	10.8296	-26.1985	12	113544928	12	44771321	45270870	NELL2|MAFG|LOC100653255|LOC100653018
cg01616956	2491745	0.0355784	-11.6436	-30.069	2	232393196	2	85921414	85966667	GNLY
cg01616956	2539387	0.103726	-20.623	-88.7798	2	232393196	2	8147901	8468539	LINC00299
cg01616956	2562932	0.0303504	10.7251	-25.7207	2	232393196	2	87004412	87035509	CD8A
cg01618151	2973376	0.0192824	8.50036	-16.5671	6	35707957	6	128289859	128841831	PTPRK
cg01626885	3585905	0.0163265	7.80996	-14.1303	15	45937757	15	29212408	29410511	APBA2
cg01628245	2584957	0.0192357	8.48986	-16.5286	2	97464763	2	165911652	166060598	SCN3A
cg01632474	2509900	0.0225547	-9.20876	-19.2674	2	242799312	2	149632812	149883265	KIF5C
cg01632474	2524653	0.0235204	-9.40848	-20.0652	2	242799312	2	207307006	207486014	ADAM23
cg01632474	2587961	0.0156614	-7.64666	-13.5822	2	242799312	2	175637470	175870172	CHN1
cg01632474	2600689	0.0203251	-8.73181	-17.4271	2	242799312	2	222282764	222437053	EPHA4
cg01636910	2439101	0.0164107	-7.83042	-14.1997	1	85740751	1	157764196	157789903	FCRL1
cg01642521	3357397	0.0160745	7.74847	-13.9226	11	20618250	11	134201806	134248235	GLB1L2
cg01644741	3889419	0.0146848	7.40073	-12.7773	20	47896888	20	51588767	52085233	TSHZ2
cg01646461	2962113	0.0255494	-9.81609	-21.7426	6	167536086	6	80624531	80657297	ELOVL4
cg01649611	2515627	0.0150804	7.50127	-13.1034	2	43521066	2	173292317	173371170	ITGA6|LOC100287375
cg01649611	2520429	0.0210564	8.89081	-18.0305	2	43521066	2	192110105	192290440	MYO1B
cg01649611	2554975	0.0137477	7.15729	-12.0049	2	43521066	2	60678302	60780758	BCL11A
cg01649611	2566848	0.0221225	9.11808	-18.9105	2	43521066	2	100167686	100767125	AFF3
cg01649611	2584904	0.0271653	10.1302	-23.0801	2	43521066	2	165698705	165842829	SLC38A11|RN5S111
cg01649611	2584957	0.0572169	14.9343	-48.2797	2	43521066	2	165911652	166060598	SCN3A
cg01652190	3948590	0.0326146	11.131	-27.6017	22	50026171	22	45809572	45851575	RIBC2
cg01653532	3768791	0.0239808	-9.50236	-20.4456	17	57444078	17	67073888	67138128	ABCA6
cg01657995	2912649	0.0256814	9.8421	-21.8519	6	31804883	6	70576431	70922160	COL19A1
cg01657995	2914070	0.0224596	-9.18887	-19.1888	6	31804883	6	76458926	76626398	MYO6
cg01657995	2964553	0.0345529	11.4685	-29.2146	6	31804883	6	90636254	91006461	BACH2
cg01657995	2973376	0.0246212	9.63156	-20.975	6	31804883	6	128289859	128841831	PTPRK
cg01659184	2912649	0.0195458	8.55936	-16.7843	6	109127593	6	70576431	70922160	COL19A1
cg01663440	3451814	0.013834	7.18004	-12.076	12	1056096	12	44771321	45270870	NELL2|MAFG|LOC100653255|LOC100653018
cg01666796	3634071	0.0161118	-7.75761	-13.9534	15	70364327	15	77336375	77376272	TSPAN3
cg01674036	3284188	0.0190574	-8.44965	-16.3815	10	74058002	10	33171045	33281361	ITGB1
cg01674036	3307939	0.0153717	7.57448	-13.3434	10	74058002	10	116190877	116581244	ABLIM1
cg01683000	3086573	0.0139026	-7.19809	-12.1327	8	7344471	8	12333981	12334629
cg01686975	2991150	0.0408548	12.5115	-34.4765	7	138816336	7	16793149	16824259	TSPAN13
cg01686975	3012064	0.0215902	-9.00527	-18.4711	7	138816336	7	90164771	90839901	CDK14
cg01686975	3040897	0.0274113	10.1772	-23.2839	7	138816336	7	21940531	22056557	CDCA7L
cg01686975	3051655	0.0164583	-7.84195	-14.2389	7	138816336	7	55503084	55640175	VOPP1|LOC100128019
cg01686975	3075136	0.0169428	-7.95852	-14.6383	7	138816336	7	137530256	137686922	CREB3L2
cg01693026	3558359	0.017213	8.02283	-14.861	14	102026953	14	25075693	25078906	GZMH|GZMB
cg01696226	3768791	0.0199335	8.64556	-17.1041	17	79448527	17	67073888	67138128	ABCA6
cg01697902	3578152	0.0259508	9.89496	-22.0748	14	25046117	14	96087246	96259939	TCL1A|LOC100133207
cg01699600	3662808	0.0145194	-7.35832	-12.641	16	88844726	16	57653667	57699051	GPR56
cg01702009	2912649	0.0325854	-11.1259	-27.5775	6	42883762	6	70576431	70922160	COL19A1
cg01702009	2950145	0.0189879	-8.43394	-16.3242	6	42883762	6	32762899	32784805	HLA-DOB
cg01702009	2964553	0.0188662	-8.40634	-16.2239	6	42883762	6	90636254	91006461	BACH2
cg01702009	2973376	0.0231766	-9.33783	-19.7811	6	42883762	6	128289859	128841831	PTPRK
cg01702055	2912649	0.0364266	11.7868	-30.7762	6	13303065	6	70576431	70922160	COL19A1
cg01702055	2914070	0.0345576	-11.4693	-29.2186	6	13303065	6	76458926	76626398	MYO6
cg01702055	2921402	0.0201583	8.69516	-17.2895	6	13303065	6	111408716	111545893	SLC16A10
cg01702055	2964553	0.0431521	12.8738	-36.4019	6	13303065	6	90636254	91006461	BACH2
cg01702055	2973376	0.0267911	10.0582	-22.7702	6	13303065	6	128289859	128841831	PTPRK
cg01703971	2471316	0.0348904	-11.5264	-29.4957	2	112917424	2	17935172	17995167	GEN1
cg01703971	2530425	0.0256612	-9.83813	-21.8351	2	112917424	2	228029042	228179508	COL4A3|COL4A4
cg01703971	2584787	0.021384	-8.96121	-18.3009	2	112917424	2	165509888	165698862	COBLL1
cg01703971	2601287	0.0139496	-7.2104	-12.1713	2	112917424	2	224600136	224702309	AP1S3
cg01710351	2362723	0.018402	8.30031	-15.8411	1	160617092	1	159772215	159788311	FCRL6
cg01710351	2371547	0.0156767	7.65046	-13.5948	1	160617092	1	184356175	184598147	C1orf21
cg01710351	2432714	0.0242989	9.56673	-20.7085	1	160617092	1	145693460	145715619	CD160
cg01710351	2441220	0.0284647	10.3765	-24.1566	1	160617092	1	162365056	162381923	SH2D1B
cg01710351	2442587	0.0143315	7.30986	-12.4861	1	160617092	1	167382050	167502777	CD247
cg01710361	2343025	0.0302287	10.7029	-25.6197	1	51769687	1	77747637	78025651	AK5
cg01710361	2373336	0.0150179	-7.48546	-13.0518	1	51769687	1	196620691	196721548	CFH|CFHR1
cg01710361	2401347	0.0151985	7.53105	-13.2008	1	51769687	1	23706976	23751251	TCEA3
cg01710361	2420642	0.0228139	-9.26276	-19.4815	1	51769687	1	85382388	85463372	MCOLN2
cg01711160	3558359	0.042407	12.7573	-35.7771	14	85996499	14	25075693	25078906	GZMH|GZMB
cg01712428	3006572	0.0186477	-8.35657	-16.0437	7	73132139	7	69058043	70258463	AUTS2
cg01715910	3756319	0.0147255	7.41114	-12.8109	17	4634022	17	38710024	38769601	CCR7
cg01723892	2439101	0.0252901	9.76487	-21.5281	1	233004866	1	157764196	157789903	FCRL1
cg01725130	3558359	0.0181007	-8.23081	-15.5927	14	92994158	14	25075693	25078906	GZMH|GZMB
cg01725130	3558375	0.0235439	-9.41328	-20.0845	14	92994158	14	25100111	25103468	GZMB|GZMH
cg01726465	2340930	0.0202483	-8.71495	-17.3638	1	100827739	1	67611909	67725648	IL23R
cg01726465	2373336	0.0150457	-7.4925	-13.0748	1	100827739	1	196620691	196721548	CFH|CFHR1
cg01726465	2449104	0.0145406	-7.36378	-12.6585	1	100827739	1	193147007	193155837	B3GALT2
cg01727625	2991150	0.0157229	7.66189	-13.6329	7	35373	7	16793149	16824259	TSPAN13
cg01727625	3012064	0.0138115	-7.17413	-12.0575	7	35373	7	90164771	90839901	CDK14
cg01727625	3040897	0.0188931	8.41245	-16.2461	7	35373	7	21940531	22056557	CDCA7L
cg01727923	2512790	0.0273101	-10.1579	-23.2	2	98644383	2	162412847	162844914	SLC4A10
cg01735991	2973376	0.0147894	7.42745	-12.8636	6	70501068	6	128289859	128841831	PTPRK
cg01741041	3068097	0.0183802	8.2953	-15.8232	7	5567862	7	111365666	111846508	DOCK4
cg01745539	2948926	0.0154986	7.60617	-13.448	6	32632331	6	31248423	31325151
cg01745766	2589868	0.0137897	-7.1684	-12.0396	2	203504161	2	179693398	179915322	CCDC141
cg01749467	2539387	0.0418421	-12.6683	-35.3036	2	98340073	2	8147901	8468539	LINC00299
cg01749467	2562932	0.0144917	7.35121	-12.6182	2	98340073	2	87004412	87035509	CD8A
cg01756756	3830359	0.0137855	7.16728	-12.0361	19	30206951	19	35821091	35838261	CD22
cg01758575	3647993	0.022118	-9.11714	-18.9068	16	28943288	16	10960047	11026527	CIITA
cg01763916	2343025	0.0228416	9.26851	-19.5044	1	40849202	1	77747637	78025651	AK5
cg01763916	2420642	0.0231733	-9.33714	-19.7784	1	40849202	1	85382388	85463372	MCOLN2
cg01763916	2439101	0.0198254	8.62159	-17.0149	1	40849202	1	157764196	157789903	FCRL1
cg01763916	2439554	0.0282104	-10.3287	-23.9459	1	40849202	1	159032287	159141142	AIM2
cg01767544	3550139	0.0145066	7.35504	-12.6305	14	106321115	14	96116830	96266650	TCL6
cg01767544	3578152	0.0215813	9.00337	-18.4638	14	106321115	14	96087246	96259939	TCL1A|LOC100133207
cg01768001	2343025	0.031156	-10.8711	-26.3896	1	24831147	1	77747637	78025651	AK5
cg01768001	2362351	0.019369	8.51981	-16.6385	1	24831147	1	158848513	158946826	PYHIN1
cg01768001	2371547	0.0197526	8.60544	-16.9549	1	24831147	1	184356175	184598147	C1orf21
cg01768001	2373336	0.0278162	10.2542	-23.6193	1	24831147	1	196620691	196721548	CFH|CFHR1
cg01768001	2401347	0.0148494	-7.44271	-12.913	1	24831147	1	23706976	23751251	TCEA3
cg01768001	2420642	0.031032	10.8487	-26.2866	1	24831147	1	85382388	85463372	MCOLN2
cg01768001	2422722	0.0164775	7.84662	-14.2548	1	24831147	1	92139405	92371549	TGFBR3
cg01768446	3662808	0.0183617	-8.29105	-15.8079	16	89982419	16	57653667	57699051	GPR56
cg01771201	2452069	0.015791	7.67875	-13.6891	1	8427556	1	204391764	204463902	PIK3C2B|LOC100130573
cg01782024	2373336	0.0204417	8.75735	-17.5233	1	91989267	1	196620691	196721548	CFH|CFHR1
cg01782486	2422722	0.0167712	7.91742	-14.4969	1	154986512	1	92139405	92371549	TGFBR3
cg01786466	2524653	0.0249952	-9.7063	-21.2842	2	202563127	2	207307006	207486014	ADAM23
cg01787735	3748449	0.0652244	16.0133	-55.1148	17	16690169	17	18440157	18528930	CCDC144A|CCDC144B|CCDC144C
cg01791441	2343025	0.0198257	-8.62167	-17.0152	1	32255254	1	77747637	78025651	AK5
cg01791441	2420642	0.0149321	7.46372	-12.9811	1	32255254	1	85382388	85463372	MCOLN2
cg01792532	2441220	0.0147943	7.42869	-12.8676	1	33284208	1	162365056	162381923	SH2D1B
cg01793445	2369339	0.0160601	-7.74496	-13.9108	1	167632415	1	178613738	178929348	RALGPS2|PTPN2
cg01799460	2439101	0.0173309	8.05074	-14.9582	1	6529710	1	157764196	157789903	FCRL1
cg01800128	2398369	0.0185594	-8.3364	-15.9709	1	144815302	1	16944771	16993650	CROCCP2|CROCC
cg01804036	3444086	0.0176177	8.11826	-15.1946	12	117483310	12	10524956	10562735	KLRC4-KLRK1|KLRK1|KLRC4
cg01804036	3444180	0.0139164	7.20169	-12.144	12	117483310	12	10740660	10752365	KLRAP1
cg01804036	3450775	0.013979	7.21812	-12.1956	12	117483310	12	39687033	39853696	KIF21A
cg01804134	2439101	0.0157736	7.67444	-13.6747	1	44965140	1	157764196	157789903	FCRL1
cg01810926	2439101	0.0220618	9.10528	-18.8604	1	53663981	1	157764196	157789903	FCRL1
cg01812434	2948887	0.017282	8.03918	-14.9179	6	32526702	6	31190697	31207016
cg01812434	2949488	0.0237765	9.4608	-20.2767	6	32526702	6	31830975	31846757	SLC44A4
cg01815645	2948887	0.0155905	7.62905	-13.5238	6	32548627	6	31190697	31207016
cg01821018	2414558	0.0484878	13.6848	-40.8894	1	59043280	1	57460456	59040571	DAB1|OMA1
cg01823541	3834502	0.0139432	7.20874	-12.1661	19	2579285	19	42381187	42385432	CD79A
cg01823925	2857416	0.0169599	7.96259	-14.6524	5	156967901	5	55232213	55352365	IL6ST
cg01823925	2883878	0.0202593	-8.71736	-17.3728	5	156967901	5	157973851	158526769	EBF1
cg01827633	2584904	0.0155507	7.61917	-13.491	2	219610103	2	165698705	165842829	SLC38A11|RN5S111
cg01827633	2584957	0.0261257	9.92913	-22.2194	2	219610103	2	165911652	166060598	SCN3A
cg01830256	3535752	0.0186991	-8.36831	-16.0861	14	105861940	14	52734431	52752674	PTGDR
cg01830256	3558375	0.0202677	-8.71921	-17.3798	14	105861940	14	25100111	25103468	GZMB|GZMH
cg01830271	2949488	0.0157391	-7.66591	-13.6463	6	31275148	6	31830975	31846757	SLC44A4
cg01831771	3512948	0.0171301	-8.00315	-14.7927	13	113428172	13	46916155	47019110	KIAA0226L
cg01832672	3404030	0.0160194	7.73497	-13.8773	12	123358583	12	9102741	9216030	KLRG1
cg01832672	3407096	0.014929	7.46295	-12.9786	12	123358583	12	19282649	19539542	PLEKHA5
cg01832672	3443804	0.0150604	7.49621	-13.0869	12	123358583	12	9746945	9760494	KLRB1
cg01833122	2420642	0.014601	7.37929	-12.7083	1	167436541	1	85382388	85463372	MCOLN2
cg01833122	2441220	0.0164428	-7.8382	-14.2262	1	167436541	1	162365056	162381923	SH2D1B
cg01834573	2936657	0.0148499	7.44286	-12.9135	6	145036227	6	167525315	167553184	CCR6
cg01836137	3578152	0.0142493	7.28855	-12.4184	14	105167300	14	96087246	96259939	TCL1A|LOC100133207
cg01843768	2991150	0.0243393	9.57488	-20.7419	7	2078650	7	16793149	16824259	TSPAN13
cg01843768	3012064	0.0257183	-9.84935	-21.8824	7	2078650	7	90164771	90839901	CDK14
cg01849401	2903219	0.039171	-12.2402	-33.0678	6	32178775	6	32713475	32713567	HLA-DRB6
cg01850135	3662808	0.0147924	-7.4282	-12.866	16	4516078	16	57653667	57699051	GPR56
cg01858866	2420642	0.0162717	-7.79663	-14.0852	1	40040016	1	85382388	85463372	MCOLN2
cg01867764	3578152	0.0321439	-11.0477	-27.2105	14	22986466	14	96087246	96259939	TCL1A|LOC100133207
cg01868869	3578152	0.0396552	-12.3187	-33.4727	14	50866735	14	96087246	96259939	TCL1A|LOC100133207
cg01868869	3581637	0.0200425	-8.66964	-17.194	14	50866735	14	106049667	107281394	IGHG1|IGHM|IGHD|IGHE
cg01874152	3404660	0.0156865	7.65289	-13.6029	12	55375859	12	10378675	10468733	KLRD1
cg01877778	3067478	0.0211915	-8.91991	-18.142	7	157415538	7	107788096	108096864	NRCAM
cg01878406	2343025	0.0175765	8.10859	-15.1606	1	248903467	1	77747637	78025651	AK5
cg01878406	2420642	0.0258905	-9.88314	-22.0248	1	248903467	1	85382388	85463372	MCOLN2
cg01878435	2667024	0.0189244	8.41954	-16.2718	3	121774218	3	27681135	27766336	EOMES
cg01879591	2520429	0.0183792	8.29506	-15.8223	2	242954430	2	192110105	192290440	MYO1B
cg01879591	2563654	0.0174173	8.07114	-15.0294	2	242954430	2	88836791	88999606	EIF2AK3
cg01879591	2584904	0.0178858	8.18092	-15.4156	2	242954430	2	165698705	165842829	SLC38A11|RN5S111
cg01879591	2584957	0.0439102	12.9916	-37.0382	2	242954430	2	165911652	166060598	SCN3A
cg01880463	3889419	0.017051	-7.98432	-14.7275	20	45179413	20	51588767	52085233	TSHZ2
cg01881062	2441220	0.0179015	8.18456	-15.4285	1	6660403	1	162365056	162381923	SH2D1B
cg01881993	3005444	0.0147128	7.40789	-12.8004	7	66205003	7	65635925	65878897	TPST1
cg01883662	2675315	0.0170488	-7.98379	-14.7256	3	196065289	3	50398993	50542905	CACNA2D2
cg01884715	3768791	0.0151355	-7.51517	-13.1488	17	73316454	17	67073888	67138128	ABCA6
cg01890417	2343025	0.0200925	-8.68067	-17.2353	1	91488275	1	77747637	78025651	AK5
cg01890417	2353669	0.0146082	7.38113	-12.7142	1	91488275	1	117297027	117347575	CD2
cg01890417	2420642	0.0147219	7.41021	-12.8079	1	91488275	1	85382388	85463372	MCOLN2
cg01892547	2688717	0.0177489	8.14897	-15.3027	3	47040292	3	112110579	112218388	BTLA
cg01897323	2616131	0.0157571	7.67036	-13.6611	3	138048937	3	32993052	33076302	CCR4
cg01898553	3006572	0.0150384	-7.49067	-13.0688	7	70252953	7	69058043	70258463	AUTS2
cg01904243	3578152	0.0148189	7.43497	-12.8879	14	74251254	14	96087246	96259939	TCL1A|LOC100133207
cg01910638	2912649	0.0224526	9.1874	-19.1831	6	32917093	6	70576431	70922160	COL19A1
cg01910638	2973376	0.0167266	7.90671	-14.4601	6	32917093	6	128289859	128841831	PTPRK
cg01910727	2420642	0.0169122	-7.95119	-14.613	1	226842455	1	85382388	85463372	MCOLN2
cg01915433	2868265	0.0164882	-7.84921	-14.2636	5	118665275	5	96427575	96478576	LIX1
cg01915433	2883878	0.0156241	-7.63741	-13.5515	5	118665275	5	157973851	158526769	EBF1
cg01915525	3404496	0.0165045	-7.85314	-14.277	12	132599943	12	9980077	9997604	KLRF1
cg01919632	3558359	0.014784	7.42607	-12.8591	14	85998669	14	25075693	25078906	GZMH|GZMB
cg01919999	2857416	0.0239389	9.49385	-20.411	5	180668568	5	55232213	55352365	IL6ST
cg01928820	2912649	0.0149068	-7.45732	-12.9603	6	42883624	6	70576431	70922160	COL19A1
cg01930356	2524653	0.0146485	7.39144	-12.7474	2	149645934	2	207307006	207486014	ADAM23
cg01930746	2524653	0.0137869	-7.16764	-12.0372	2	10950511	2	207307006	207486014	ADAM23
cg01932734	2612625	0.0344947	11.4585	-29.1662	3	50376409	3	16306728	16365965	OXNAD1|RFTN1
cg01932734	2616131	0.0202079	-8.70607	-17.3304	3	50376409	3	32993052	33076302	CCR4
cg01932734	2665199	0.0192847	8.50088	-16.569	3	50376409	3	18389431	18487082	SATB1
cg01932734	2667024	0.0226822	-9.23536	-19.3728	3	50376409	3	27681135	27766336	EOMES
cg01932734	2678714	0.0548053	14.5975	-46.2318	3	50376409	3	59592529	61237603	FHIT
cg01932734	2679014	0.0277681	10.2451	-23.5794	3	50376409	3	59956575	59958972	NPCDR1
cg01932734	2685908	0.0193485	-8.5152	-16.6216	3	50376409	3	98219628	98241810	CLDND1
cg01932734	2701018	0.0238055	-9.46671	-20.3007	3	50376409	3	150915628	150920993	GPR171
cg01934064	3767230	0.023323	9.36798	-19.9021	17	44064242	17	62889796	62895180	LRRC37A3|LRRC37A2|LRRC37A
cg01935086	2363852	0.0210452	-8.88841	-18.0213	1	32674191	1	161676762	161684136	FCRLA
cg01935086	2369339	0.0549815	-14.6223	-46.3812	1	32674191	1	178613738	178929348	RALGPS2|PTPN2
cg01935086	2377283	0.0350624	-11.5558	-29.639	1	32674191	1	207627595	207663229	CR2
cg01935086	2388085	0.0305801	-10.7669	-25.9115	1	32674191	1	241695454	241758940	KMO|OPN3
cg01935086	2439052	0.0372786	-11.9291	-31.487	1	32674191	1	157715523	157746920	FCRL2
cg01935086	2439101	0.0921241	-19.3109	-78.4904	1	32674191	1	157764196	157789903	FCRL1
cg01935086	2445982	0.0282659	-10.3392	-23.9919	1	32674191	1	178804309	178840236	ANGPTL1
cg01935086	2452069	0.0171523	-8.00841	-14.8109	1	32674191	1	204391764	204463902	PIK3C2B|LOC100130573
cg01935149	3558359	0.0266417	10.0294	-22.6466	14	33403900	14	25075693	25078906	GZMH|GZMB
cg01935400	3768791	0.0394235	-12.2812	-33.2789	17	80393124	17	67073888	67138128	ABCA6
cg01937212	2948887	0.0149722	7.4739	-13.0142	6	32295097	6	31190697	31207016
cg01939741	2439101	0.0163462	7.81477	-14.1466	1	107680714	1	157764196	157789903	FCRL1
cg01940273	2524653	0.0140217	-7.22929	-12.2308	2	233284934	2	207307006	207486014	ADAM23
cg01940273	2602653	0.0255416	-9.81457	-21.7362	2	233284934	2	229715085	230137889	PID1
cg01948978	2439554	0.0272024	-10.1373	-23.1108	1	203712327	1	159032287	159141142	AIM2
cg01949002	2441220	0.0180416	-8.21711	-15.544	1	2203589	1	162365056	162381923	SH2D1B
cg01953819	2471316	0.0217711	-9.04375	-18.6204	2	61200229	2	17935172	17995167	GEN1
cg01960300	2441220	0.0439391	-12.9961	-37.0625	1	145727016	1	162365056	162381923	SH2D1B
cg01970322	2962113	0.0177333	-8.14534	-15.2899	6	33173489	6	80624531	80657297	ELOVL4
cg01971407	3318390	0.0294045	-10.5515	-24.9359	11	313624	11	5573033	5692667	TRIM34|TRIM6-TRIM34|TRIM6
cg01971407	3318443	0.0402365	-12.4124	-33.959	11	313624	11	5710939	5732092	TRIM22
cg01971407	3331355	0.0259941	-9.90342	-22.1105	11	313624	11	57358536	57382308	SERPING1
cg01971407	3360622	0.0240006	-9.50637	-20.4619	11	313624	11	5667051	5959839	TRIM5|TRIM22
cg01971407	3373962	0.0159287	-7.71267	-13.8025	11	313624	11	57319138	57335800	UBE2L6
cg01971407	3388631	0.0241499	-9.53663	-20.5854	11	313624	11	102267075	102323735	TMEM123
cg01973676	2991150	0.0173262	8.04962	-14.9543	7	101596404	7	16793149	16824259	TSPAN13
cg01980222	2964553	0.0179957	8.20647	-15.5062	6	41130917	6	90636254	91006461	BACH2
cg01984802	2847967	0.022601	9.21841	-19.3056	5	9623366	5	9010448	9546177	SEMA5A
cg01994290	3558359	0.0386202	12.1503	-32.6075	14	65170049	14	25075693	25078906	GZMH|GZMB
cg01994290	3558375	0.0389612	12.206	-32.8925	14	65170049	14	25100111	25103468	GZMB|GZMH
cg01999566	2973376	0.0138201	7.17638	-12.0646	6	30624449	6	128289859	128841831	PTPRK
cg02000145	4048241	0.0337785	-11.3347	-28.5699	6	31509402	6	32485162	32498080	HLA-DRB5|HLA-DRB1|LOC100507714|LOC100507709
cg02000145	4048265	0.025814	-9.86815	-21.9615	6	31509402	6	32520500	32557601	HLA-DRB1|HLA-DRB6|LOC100507714|LOC100507709
cg02003272	3494137	0.0178946	8.18297	-15.4229	13	50702719	13	76194570	76668973	LMO7
cg02003272	3522662	0.0212788	-8.93866	-18.214	13	50702719	13	99946801	99979363	GPR183
cg02005147	3558359	0.01519	7.52889	-13.1937	14	100111340	14	25075693	25078906	GZMH|GZMB
cg02010481	2991150	0.0261279	9.92955	-22.2212	7	28218524	7	16793149	16824259	TSPAN13
cg02010481	3040897	0.0227638	9.25233	-19.4401	7	28218524	7	21940531	22056557	CDCA7L
cg02014003	3558359	0.0333946	11.2679	-28.2505	14	27067707	14	25075693	25078906	GZMH|GZMB
cg02015582	2912649	0.0166158	7.88002	-14.3687	6	32918479	6	70576431	70922160	COL19A1
cg02029843	2921402	0.0144073	7.32944	-12.5486	6	11278005	6	111408716	111545893	SLC16A10
cg02033582	3756319	0.018706	8.36988	-16.0918	17	29394814	17	38710024	38769601	CCR7
cg02035751	2402691	0.0194355	8.53471	-16.6934	1	206729099	1	26688142	26700993	ZNF683
cg02037794	2912649	0.0195739	8.56565	-16.8075	6	3750475	6	70576431	70922160	COL19A1
cg02041484	2991150	0.0340506	11.3819	-28.7964	7	129266958	7	16793149	16824259	TSPAN13
cg02041484	3012064	0.0144306	-7.33546	-12.5678	7	129266958	7	90164771	90839901	CDK14
cg02042156	2471316	0.0204928	-8.7685	-17.5654	2	241524552	2	17935172	17995167	GEN1
cg02042156	2520429	0.0147339	7.4133	-12.8178	2	241524552	2	192110105	192290440	MYO1B
cg02042156	2530425	0.0178278	-8.16741	-15.3678	2	241524552	2	228029042	228179508	COL4A3|COL4A4
cg02042156	2584957	0.0232523	9.35342	-19.8436	2	241524552	2	165911652	166060598	SCN3A
cg02049210	3091403	0.0360024	11.7154	-30.4224	8	48647583	8	27348646	27444629	EPHX2
cg02049210	3147173	0.020232	-8.71137	-17.3503	8	48647583	8	102698778	103136538	NCALD
cg02049979	3128271	0.0158261	-7.68741	-13.718	8	8718066	8	24808492	24814245	NEFL
cg02051239	2584957	0.0217748	9.04454	-18.6235	2	74375507	2	165911652	166060598	SCN3A
cg02052726	3385042	0.0179748	-8.2016	-15.4889	11	126180465	11	85405264	85522178	SYTL2
cg02054252	3404496	0.0158169	-7.68514	-13.7104	12	50078554	12	9980077	9997604	KLRF1
cg02054792	2597867	0.0216813	9.02467	-18.5463	2	106014950	2	213870676	214029100	IKZF2
cg02057796	3741547	0.0259989	-9.90436	-22.1145	17	74530987	17	3575303	3599583	P2RX5-TAX1BP3|P2RX5
cg02058628	2439101	0.0255094	9.80822	-21.7096	1	2164542	1	157764196	157789903	FCRL1
cg02059055	2912649	0.0139203	7.20272	-12.1472	6	18390303	6	70576431	70922160	COL19A1
cg02059317	3655109	0.0139845	7.21954	-12.2001	16	89024511	16	28943278	28950663	CD19
cg02061820	2676518	0.0157414	-7.66647	-13.6481	3	152046751	3	52938476	53080545	SFMBT1
cg02062140	2667809	0.0175803	-8.10948	-15.1637	3	169781664	3	31699392	32023346	OSBPL10
cg02067535	2612625	0.0197989	8.61572	-16.993	3	196366191	3	16306728	16365965	OXNAD1|RFTN1
cg02067535	2678714	0.0218679	9.06429	-18.7003	3	196366191	3	59592529	61237603	FHIT
cg02068690	2600689	0.0160898	7.75222	-13.9353	2	25600451	2	222282764	222437053	EPHA4
cg02072492	2809810	0.016292	7.80157	-14.1019	5	95063827	5	54381530	54406068	GZMA
cg02072492	2857416	0.0269495	-10.0887	-22.9014	5	95063827	5	55232213	55352365	IL6ST
cg02072975	2420642	0.016701	-7.90055	-14.439	1	45249541	1	85382388	85463372	MCOLN2
cg02072975	2439101	0.0180787	8.22572	-15.5746	1	45249541	1	157764196	157789903	FCRL1
cg02072975	2452069	0.0183702	8.293	-15.8149	1	45249541	1	204391764	204463902	PIK3C2B|LOC100130573
cg02073304	2343025	0.0207082	8.81544	-17.7432	1	33457500	1	77747637	78025651	AK5
cg02073304	2373336	0.0177422	-8.14742	-15.2972	1	33457500	1	196620691	196721548	CFH|CFHR1
cg02073304	2420642	0.0179392	-8.19333	-15.4596	1	33457500	1	85382388	85463372	MCOLN2
cg02085953	2584957	0.0138905	7.1949	-12.1226	2	97202260	2	165911652	166060598	SCN3A
cg02087075	2912649	0.0353932	-11.6122	-29.9147	6	44226395	6	70576431	70922160	COL19A1
cg02087075	2936657	0.0163901	-7.82544	-14.1828	6	44226395	6	167525315	167553184	CCR6
cg02087075	2950145	0.0256254	-9.83108	-21.8055	6	44226395	6	32762899	32784805	HLA-DOB
cg02087075	2964553	0.0232319	-9.34922	-19.8268	6	44226395	6	90636254	91006461	BACH2
cg02087075	2973376	0.0284533	-10.3744	-24.1472	6	44226395	6	128289859	128841831	PTPRK
cg02088996	2991150	0.0307905	10.8051	-26.0861	7	41817771	7	16793149	16824259	TSPAN13
cg02088996	3040897	0.0183399	8.28604	-15.79	7	41817771	7	21940531	22056557	CDCA7L
cg02091808	2868265	0.0138167	-7.17551	-12.0618	5	67780261	5	96427575	96478576	LIX1
cg02092514	3741547	0.0148944	-7.45417	-12.9501	17	80873656	17	3575303	3599583	P2RX5-TAX1BP3|P2RX5
cg02095334	2912649	0.0354077	-11.6146	-29.9267	6	33138108	6	70576431	70922160	COL19A1
cg02095334	2964553	0.0158101	-7.68346	-13.7048	6	33138108	6	90636254	91006461	BACH2
cg02098313	2912649	0.0314079	-10.9164	-26.5988	6	128222378	6	70576431	70922160	COL19A1
cg02098313	2964553	0.0209575	-8.86947	-17.9489	6	128222378	6	90636254	91006461	BACH2
cg02098619	2325479	0.0137665	7.16228	-12.0205	1	8689772	1	24829326	24867525	RCAN3
cg02098619	2326049	0.0141673	7.26727	-12.3508	1	8689772	1	25943959	26114211	MAN1C1|LOC100507013
cg02098619	2343025	0.0235451	9.41353	-20.0855	1	8689772	1	77747637	78025651	AK5
cg02098619	2362351	0.0198349	-8.62371	-17.0228	1	8689772	1	158848513	158946826	PYHIN1
cg02098619	2373336	0.0155734	-7.62481	-13.5097	1	8689772	1	196620691	196721548	CFH|CFHR1
cg02098619	2401347	0.0147177	7.40914	-12.8044	1	8689772	1	23706976	23751251	TCEA3
cg02098619	2420642	0.024004	-9.50707	-20.4648	1	8689772	1	85382388	85463372	MCOLN2
cg02098619	2439101	0.019363	8.51846	-16.6335	1	8689772	1	157764196	157789903	FCRL1
cg02098619	2439554	0.0183714	-8.29328	-15.8159	1	8689772	1	159032287	159141142	AIM2
cg02106534	3662808	0.0176169	-8.11807	-15.1939	16	4561545	16	57653667	57699051	GPR56
cg02108620	2670481	0.0419762	-12.6894	-35.4159	3	42002230	3	41285832	42003672	ULK4
cg02111865	2470165	0.0147989	7.42987	-12.8714	2	30371990	2	12787190	12959567
cg02111865	2515627	0.0154894	7.6039	-13.4405	2	30371990	2	173292317	173371170	ITGA6|LOC100287375
cg02111865	2520429	0.0213785	8.96004	-18.2963	2	30371990	2	192110105	192290440	MYO1B
cg02111865	2584904	0.0242281	9.55244	-20.65	2	30371990	2	165698705	165842829	SLC38A11|RN5S111
cg02111865	2584957	0.0497666	13.8734	-41.9682	2	30371990	2	165911652	166060598	SCN3A
cg02117102	2420642	0.0177007	-8.13771	-15.263	1	22210229	1	85382388	85463372	MCOLN2
cg02118562	2612625	0.0144504	7.34056	-12.5841	3	124082907	3	16306728	16365965	OXNAD1|RFTN1
cg02122920	2912649	0.0454263	-13.2244	-38.3119	6	42883534	6	70576431	70922160	COL19A1
cg02122920	2950145	0.0265799	-10.0174	-22.5954	6	42883534	6	32762899	32784805	HLA-DOB
cg02122920	2964553	0.0378468	-12.0232	-31.9614	6	42883534	6	90636254	91006461	BACH2
cg02122920	2973376	0.023001	-9.30155	-19.6361	6	42883534	6	128289859	128841831	PTPRK
cg02125365	2809793	0.0186988	8.36824	-16.0858	5	78813058	5	54320101	54391279	GZMK
cg02135077	3091403	0.0221434	9.12249	-18.9278	8	103820770	8	27348646	27444629	EPHX2
cg02135077	3138464	0.023897	9.48534	-20.3764	8	103820770	8	66626570	66938839	PDE7A
cg02135077	3147173	0.0174103	-8.06948	-15.0236	8	103820770	8	102698778	103136538	NCALD
cg02137984	2936657	0.01966	-8.58483	-16.8785	6	31545898	6	167525315	167553184	CCR6
cg02137984	2962113	0.0226676	-9.23231	-19.3607	6	31545898	6	80624531	80657297	ELOVL4
cg02137984	2976360	0.0158962	-7.70469	-13.7757	6	31545898	6	138361108	138428648	PERP
cg02140384	2441220	0.0225932	-9.21679	-19.2992	1	61518897	1	162365056	162381923	SH2D1B
cg02144516	2439554	0.0137758	-7.16472	-12.0281	1	1311909	1	159032287	159141142	AIM2
cg02147126	3824427	0.018406	8.30122	-15.8444	19	827715	19	17634110	17664628	FAM129C
cg02147126	3830359	0.0319994	11.022	-27.0903	19	827715	19	35821091	35838261	CD22
cg02147126	3834502	0.0252702	9.76093	-21.5117	19	827715	19	42381187	42385432	CD79A
cg02149965	2949488	0.0176801	8.13288	-15.246	6	30883203	6	31830975	31846757	SLC44A4
cg02150354	2857416	0.0149904	-7.47852	-13.0293	5	92914202	5	55232213	55352365	IL6ST
cg02152819	2515627	0.0217702	9.04356	-18.6197	2	232258417	2	173292317	173371170	ITGA6|LOC100287375
cg02155398	2524653	0.0234248	-9.38888	-19.9861	2	45160490	2	207307006	207486014	ADAM23
cg02155398	2562932	0.0250335	9.71391	-21.3159	2	45160490	2	87004412	87035509	CD8A
cg02156723	2439101	0.0344952	-11.4586	-29.1665	1	12100631	1	157764196	157789903	FCRL1
cg02157626	2899298	0.0236581	9.43664	-20.1789	6	29648736	6	26365395	26451902	BTN3A2|BTN3A1
cg02157626	2899333	0.0164985	7.8517	-14.2721	6	29648736	6	26376757	26378535	BTN3A2
cg02157827	4048241	0.0190422	-8.44621	-16.369	6	30711805	6	32485162	32498080	HLA-DRB5|HLA-DRB1|LOC100507714|LOC100507709
cg02157827	4048265	0.0140691	-7.24167	-12.2699	6	30711805	6	32520500	32557601	HLA-DRB1|HLA-DRB6|LOC100507714|LOC100507709
cg02169487	3290875	0.0210699	-8.89372	-18.0416	10	62493065	10	61784920	62493238	ANK3
cg02175033	3578152	0.0299519	10.6523	-25.3901	14	70098523	14	96087246	96259939	TCL1A|LOC100133207
cg02181920	2899413	0.0147812	-7.42535	-12.8568	6	32820029	6	26440758	26453639	BTN3A3|BTN3A2
cg02182656	2903219	0.0216918	-9.02689	-18.5549	6	32029206	6	32713475	32713567	HLA-DRB6
cg02185182	3065407	0.015002	-7.48146	-13.0388	7	2185550	7	102453318	102715281	FBXL13
cg02185248	3756319	0.0168026	-7.92495	-14.5227	17	78748494	17	38710024	38769601	CCR7
cg02188185	2948648	0.0146582	-7.39394	-12.7554	6	30039524	6	30755759	30798436	LINC00243
cg02188939	3727928	0.0170323	7.97988	-14.7121	17	1509883	17	54671038	54672547	NOG
cg02188939	3768791	0.0147287	-7.41196	-12.8135	17	1509883	17	67073888	67138128	ABCA6
cg02192218	3662808	0.0139453	-7.20928	-12.1678	16	28500049	16	57653667	57699051	GPR56
cg02192746	2991150	0.0208237	8.8405	-17.8385	7	99971016	7	16793149	16824259	TSPAN13
cg02193956	2737596	0.0192253	8.48751	-16.5199	4	103680201	4	102341128	103091042	BANK1
cg02193956	2742224	0.0223642	9.16889	-19.1101	4	103680201	4	124284335	124324907	SPRY1
cg02193956	2761941	0.0202768	8.7212	-17.3872	4	103680201	4	16162922	16324612	TAPT1|FLJ39653
cg02194129	3549575	0.0157577	7.67052	-13.6616	14	104171313	14	94576794	94583025	IFI27
cg02196805	2857416	0.0167451	7.91114	-14.4753	5	131409637	5	55232213	55352365	IL6ST
cg02201050	3060182	0.0148233	-7.43609	-12.8915	7	22759083	7	87127755	87342608	ABCB1
cg02205391	2912649	0.0177242	8.14321	-15.2824	6	31762409	6	70576431	70922160	COL19A1
cg02208313	3727928	0.0236134	-9.4275	-20.1419	17	80085332	17	54671038	54672547	NOG
cg02208313	3731826	0.0285296	-10.3887	-24.2105	17	80085332	17	64298656	64806859	PRKCA
cg02208313	3756319	0.0499451	-13.8996	-42.119	17	80085332	17	38710024	38769601	CCR7
cg02210151	3310041	0.228533	32.9948	-208.615	10	123356041	10	122483334	123358590	FGFR2
cg02212339	3766533	0.0376113	-11.9843	-31.7648	17	3493666	17	62006109	62009807	CD79B
cg02212836	2912649	0.0235829	-9.42126	-20.1167	6	6589075	6	70576431	70922160	COL19A1
cg02212836	2914070	0.0231684	9.33614	-19.7744	6	6589075	6	76458926	76626398	MYO6
cg02212836	2964553	0.0400513	-12.3826	-33.8041	6	6589075	6	90636254	91006461	BACH2
cg02212836	2973376	0.0182352	-8.2619	-15.7036	6	6589075	6	128289859	128841831	PTPRK
cg02215171	2792800	0.0161721	-7.77234	-14.0031	4	89379156	4	169137447	169239921	DDX60
cg02217713	2991150	0.02171	9.03077	-18.57	7	643155	7	16793149	16824259	TSPAN13
cg02217713	3060117	0.015767	7.67281	-13.6692	7	643155	7	87031033	87109751	ABCB4
cg02219601	3558359	0.02081	-8.83755	-17.8272	14	35835511	14	25075693	25078906	GZMH|GZMB
cg02220617	3558359	0.0346257	11.481	-29.2753	14	102312533	14	25075693	25078906	GZMH|GZMB
cg02222235	3550139	0.0166901	7.89793	-14.43	14	106095532	14	96116830	96266650	TCL6
cg02222235	3578152	0.04194	12.6837	-35.3856	14	106095532	14	96087246	96259939	TCL1A|LOC100133207
cg02223905	2612625	0.014263	7.29211	-12.4297	3	46720206	3	16306728	16365965	OXNAD1|RFTN1
cg02223905	2678714	0.0144072	7.32942	-12.5485	3	46720206	3	59592529	61237603	FHIT
cg02226810	2914070	0.0142393	7.28596	-12.4101	6	1605352	6	76458926	76626398	MYO6
cg02228913	3767230	0.05961	-15.2628	-50.3167	17	44058016	17	62889796	62895180	LRRC37A3|LRRC37A2|LRRC37A
cg02229775	3768791	0.0232021	9.34308	-19.8021	17	64961442	17	67073888	67138128	ABCA6
cg02229946	2512790	0.0147655	-7.42134	-12.8438	2	113669912	2	162412847	162844914	SLC4A10
cg02231590	2566848	0.0159115	-7.70844	-13.7883	2	231737958	2	100167686	100767125	AFF3
cg02231590	2584957	0.0170702	-7.9889	-14.7433	2	231737958	2	165911652	166060598	SCN3A
cg02240291	2991150	0.0184559	8.31268	-15.8856	7	150943825	7	16793149	16824259	TSPAN13
cg02242344	2524653	0.0150878	7.50313	-13.1095	2	85640943	2	207307006	207486014	ADAM23
cg02243630	2781138	0.0146815	-7.39989	-12.7746	4	154386540	4	108967002	109128678	LEF1|LEF1-AS1
cg02243785	2362723	0.0154435	7.59243	-13.4026	1	82267931	1	159772215	159788311	FCRL6
cg02243785	2402691	0.01638	7.82296	-14.1744	1	82267931	1	26688142	26700993	ZNF683
cg02244175	2809810	0.0145224	-7.35909	-12.6435	5	95178740	5	54381530	54406068	GZMA
cg02244175	2857416	0.0178755	8.17851	-15.4071	5	95178740	5	55232213	55352365	IL6ST
cg02244175	2868265	0.0307692	10.8012	-26.0684	5	95178740	5	96427575	96478576	LIX1
cg02244175	2883878	0.0158432	7.69163	-13.7321	5	95178740	5	157973851	158526769	EBF1
cg02249390	2914070	0.0212838	8.93975	-18.2182	6	31550612	6	76458926	76626398	MYO6
cg02251243	2509900	0.0138277	7.1784	-12.0709	2	74210857	2	149632812	149883265	KIF5C
cg02255107	2667024	0.016267	7.79551	-14.0813	3	16347334	3	27681135	27766336	EOMES
cg02255107	2675315	0.0244517	9.59751	-20.8348	3	16347334	3	50398993	50542905	CACNA2D2
cg02255107	2678714	0.015555	-7.62024	-13.4946	3	16347334	3	59592529	61237603	FHIT
cg02255107	2679014	0.0154139	-7.58504	-13.3782	3	16347334	3	59956575	59958972	NPCDR1
cg02257681	4048241	0.0169821	-7.96789	-14.6707	6	31698002	6	32485162	32498080	HLA-DRB5|HLA-DRB1|LOC100507714|LOC100507709
cg02257681	4048265	0.0143371	-7.3113	-12.4907	6	31698002	6	32520500	32557601	HLA-DRB1|HLA-DRB6|LOC100507714|LOC100507709
cg02258846	2912649	0.0151105	7.50886	-13.1282	6	108026281	6	70576431	70922160	COL19A1
cg02261543	3357397	0.0179004	-8.18432	-15.4276	11	10800368	11	134201806	134248235	GLB1L2
cg02262553	2735815	0.0230108	9.30358	-19.6442	4	87849250	4	91048684	92523040	FAM190A
cg02262553	2737596	0.0275255	10.199	-23.3784	4	87849250	4	102341128	103091042	BANK1
cg02262553	2742224	0.0249395	9.6952	-21.2382	4	87849250	4	124284335	124324907	SPRY1
cg02262553	2760632	0.0227981	-9.25947	-19.4685	4	87849250	4	10451899	10686504	CLNK
cg02262553	2761941	0.0298342	10.6307	-25.2924	4	87849250	4	16162922	16324612	TAPT1|FLJ39653
cg02266725	2760632	0.0186246	-8.3513	-16.0246	4	113329985	4	10451899	10686504	CLNK
cg02268192	3550139	0.0279615	10.2818	-23.7396	14	92981666	14	96116830	96266650	TCL6
cg02268192	3578152	0.0555438	14.7013	-46.8584	14	92981666	14	96087246	96259939	TCL1A|LOC100133207
cg02268192	3581637	0.0230848	9.31887	-19.7053	14	92981666	14	106049667	107281394	IGHG1|IGHM|IGHD|IGHE
cg02278728	2973376	0.0139813	-7.21873	-12.1975	6	1595575	6	128289859	128841831	PTPRK
cg02278841	3585905	0.0269016	10.0795	-22.8618	15	38988860	15	29212408	29410511	APBA2
cg02278841	3598959	0.0148241	-7.43628	-12.8921	15	38988860	15	67357989	67509764	SMAD3|AAGAB
cg02278841	3601051	0.0174015	-8.06741	-15.0164	15	38988860	15	73343973	73597739	NEO1
cg02278841	3627422	0.0327991	-11.1635	-27.7551	15	38988860	15	60785334	61523913	RORA
cg02284014	2914070	0.0195158	-8.55267	-16.7596	6	41674099	6	76458926	76626398	MYO6
cg02284014	2921402	0.0170003	7.97224	-14.6857	6	41674099	6	111408716	111545893	SLC16A10
cg02284014	2943434	0.0155514	-7.61932	-13.4915	6	41674099	6	16278984	16762989	ATXN1|GMPR
cg02284014	2964553	0.0183588	8.29039	-15.8055	6	41674099	6	90636254	91006461	BACH2
cg02284014	2981912	0.0165743	-7.87001	-14.3346	6	41674099	6	159186782	159240444	EZR
cg02286506	2471316	0.0219139	9.07402	-18.7383	2	109648931	2	17935172	17995167	GEN1
cg02286506	2530425	0.020451	8.75936	-17.5309	2	109648931	2	228029042	228179508	COL4A3|COL4A4
cg02286506	2584957	0.0205762	-8.7867	-17.6343	2	109648931	2	165911652	166060598	SCN3A
cg02286506	2601287	0.0155446	7.61764	-13.486	2	109648931	2	224600136	224702309	AP1S3
cg02288964	2439101	0.0142533	7.2896	-12.4217	1	967561	1	157764196	157789903	FCRL1
cg02291556	2420642	0.0220014	-9.09252	-18.8105	1	47656140	1	85382388	85463372	MCOLN2
cg02294870	3741547	0.0326059	-11.1295	-27.5945	17	41479663	17	3575303	3599583	P2RX5-TAX1BP3|P2RX5
cg02295992	2441220	0.0181485	-8.24187	-15.6321	1	205255619	1	162365056	162381923	SH2D1B
cg02301031	2903219	0.0167059	7.90173	-14.4431	6	31964288	6	32713475	32713567	HLA-DRB6
cg02301031	2948887	0.017894	8.18282	-15.4223	6	31964288	6	31190697	31207016
cg02301815	3767230	0.0582407	-15.0755	-49.1506	17	44249491	17	62889796	62895180	LRRC37A3|LRRC37A2|LRRC37A
cg02304751	2781138	0.024569	-9.62109	-20.9318	4	99583945	4	108967002	109128678	LEF1|LEF1-AS1
cg02305757	2912649	0.0193482	8.51513	-16.6213	6	33382557	6	70576431	70922160	COL19A1
cg02305757	2973376	0.0286244	10.4065	-24.2891	6	33382557	6	128289859	128841831	PTPRK
cg02310296	3889419	0.0232415	9.35119	-19.8347	20	44637358	20	51588767	52085233	TSHZ2
cg02311414	2562932	0.0153427	7.56723	-13.3196	2	14775199	2	87004412	87035509	CD8A
cg02317251	2735815	0.0141895	-7.27302	-12.3691	4	10116515	4	91048684	92523040	FAM190A
cg02319829	2688717	0.0167328	-7.90819	-14.4652	3	169649593	3	112110579	112218388	BTLA
cg02332525	2667024	0.014496	7.3523	-12.6217	3	6903153	3	27681135	27766336	EOMES
cg02333852	2675315	0.0142564	7.2904	-12.4242	3	24536252	3	50398993	50542905	CACNA2D2
cg02334333	2584957	0.0172574	8.03336	-14.8976	2	60687392	2	165911652	166060598	SCN3A
cg02335657	2678714	0.0206111	8.79431	-17.6631	3	129116059	3	59592529	61237603	FHIT
cg02340056	3868998	0.0147468	7.41658	-12.8284	19	55141979	19	51874876	51875959	NKG7
cg02340851	2343025	0.0208929	8.8555	-17.8956	1	150206137	1	77747637	78025651	AK5
cg02340851	2373336	0.0156062	-7.63296	-13.5367	1	150206137	1	196620691	196721548	CFH|CFHR1
cg02340851	2420642	0.0169212	-7.95334	-14.6205	1	150206137	1	85382388	85463372	MCOLN2
cg02343275	2377283	0.0175478	8.10186	-15.137	1	212589072	1	207627595	207663229	CR2
cg02343275	2420642	0.0150458	-7.49253	-13.0749	1	212589072	1	85382388	85463372	MCOLN2
cg02343275	2439101	0.0298781	10.6388	-25.3288	1	212589072	1	157764196	157789903	FCRL1
cg02343275	2452069	0.0223681	9.16971	-19.1133	1	212589072	1	204391764	204463902	PIK3C2B|LOC100130573
cg02345886	2584957	0.0166454	7.88715	-14.3931	2	166649614	2	165911652	166060598	SCN3A
cg02347074	2562932	0.0171285	8.00277	-14.7914	2	223155925	2	87004412	87035509	CD8A
cg02351277	2612625	0.0466985	13.4173	-39.3821	3	177397780	3	16306728	16365965	OXNAD1|RFTN1
cg02351277	2616131	0.0368201	-11.8527	-31.1044	3	177397780	3	32993052	33076302	CCR4
cg02351277	2665199	0.034074	11.3859	-28.8159	3	177397780	3	18389431	18487082	SATB1
cg02351277	2667024	0.0194487	-8.53765	-16.7042	3	177397780	3	27681135	27766336	EOMES
cg02351277	2678714	0.0587451	15.1447	-49.58	3	177397780	3	59592529	61237603	FHIT
cg02351277	2679014	0.0439467	12.9972	-37.0688	3	177397780	3	59956575	59958972	NPCDR1
cg02351277	2685908	0.0211909	-8.91979	-18.1415	3	177397780	3	98219628	98241810	CLDND1
cg02351277	2701018	0.0191164	-8.46298	-16.4302	3	177397780	3	150915628	150920993	GPR171
cg02352281	2608469	0.0143079	7.30376	-12.4667	3	46139305	3	4519892	4910755	ITPR1
cg02352281	2636125	0.0183719	8.29338	-15.8163	3	46139305	3	112040059	112101861	CD200
cg02352281	2688717	0.0248393	9.67522	-21.1553	3	46139305	3	112110579	112218388	BTLA
cg02352716	3768791	0.0153653	-7.57288	-13.3382	17	1104805	17	67073888	67138128	ABCA6
cg02355653	2899298	0.0285568	10.3938	-24.233	6	29710830	6	26365395	26451902	BTN3A2|BTN3A1
cg02355653	2899333	0.0329879	11.1967	-27.9121	6	29710830	6	26376757	26378535	BTN3A2
cg02358653	2524653	0.0174084	-8.06904	-15.0221	2	136632610	2	207307006	207486014	ADAM23
cg02377024	2584904	0.0161472	7.76626	-13.9826	2	96805411	2	165698705	165842829	SLC38A11|RN5S111
cg02377024	2584957	0.0223938	9.1751	-19.1346	2	96805411	2	165911652	166060598	SCN3A
cg02381385	3830359	0.0201043	8.68327	-17.245	19	52005188	19	35821091	35838261	CD22
cg02385474	2340078	0.0164847	7.84835	-14.2607	1	233394797	1	64935823	65174273	CACHD1
cg02385474	2343025	0.0161735	7.77268	-14.0042	1	233394797	1	77747637	78025651	AK5
cg02385474	2348896	0.0157376	-7.66554	-13.645	1	233394797	1	100817310	100985825	CDC14A
cg02385474	2373336	0.0188673	-8.4066	-16.2248	1	233394797	1	196620691	196721548	CFH|CFHR1
cg02385474	2440327	0.0218942	-9.06985	-18.722	1	233394797	1	160579511	160617075	SLAMF1
cg02385474	2452069	0.0144086	-7.32978	-12.5497	1	233394797	1	204391764	204463902	PIK3C2B|LOC100130573
cg02387618	2809793	0.0331806	11.2305	-28.0724	5	133453480	5	54320101	54391279	GZMK
cg02387618	2809810	0.0407017	12.487	-34.3484	5	133453480	5	54381530	54406068	GZMA
cg02387618	2817941	0.0204034	-8.74895	-17.4917	5	133453480	5	80250958	80523175	RASGRF2
cg02387618	2823880	0.0327827	-11.1606	-27.7415	5	133453480	5	110559343	110826278	CAMK4
cg02387618	2830010	0.0190027	8.43728	-16.3364	5	133453480	5	135436563	135524415	SMAD5
cg02387618	2849992	0.0238277	-9.47122	-20.319	5	133453480	5	16473148	16617190	FAM134B
cg02387618	2857416	0.0489861	-13.7585	-41.3096	5	133453480	5	55232213	55352365	IL6ST
cg02387618	2862841	0.017028	-7.97884	-14.7085	5	133453480	5	74323289	74326724	GCNT4
cg02387618	2864449	0.0187203	-8.37314	-16.1036	5	133453480	5	79407049	79551886	SERINC5
cg02387618	2874794	0.0165487	-7.86383	-14.3135	5	133453480	5	130732373	131132729
cg02387618	2877028	0.02717	-10.1311	-23.084	5	133453480	5	136937145	137225043	KLHL3
cg02387618	2880051	0.0308019	10.8071	-26.0956	5	133453480	5	145901484	146461063	PPP2R2B
cg02392553	2343025	0.0145436	7.36455	-12.661	1	55462274	1	77747637	78025651	AK5
cg02393092	3204648	0.0196135	-8.57447	-16.8401	9	131444897	9	35609970	35646790	CD72
cg02393092	3205293	0.0338565	-11.3483	-28.6349	9	131444897	9	36828640	37037915	PAX5
cg02393092	3224591	0.0199252	-8.64371	-17.0972	9	131444897	9	125866725	126084481	STRBP
cg02397497	2912649	0.0250301	-9.71325	-21.3131	6	10412073	6	70576431	70922160	COL19A1
cg02402436	2903219	0.0139285	-7.20488	-12.154	6	31540051	6	32713475	32713567	HLA-DRB6
cg02402436	2912649	0.0213837	-8.96116	-18.3007	6	31540051	6	70576431	70922160	COL19A1
cg02407068	2756965	0.0155494	-7.61882	-13.4899	4	39771851	4	1159894	1166942	SPON2|LOC100130872
cg02407068	2761837	0.0390112	-12.2142	-32.9343	4	39771851	4	15961868	15964859	FGFBP2|PROM1
cg02407372	2912649	0.0150777	7.50059	-13.1012	6	88106922	6	70576431	70922160	COL19A1
cg02407372	2973376	0.0162594	7.79366	-14.0751	6	88106922	6	128289859	128841831	PTPRK
cg02412684	3310041	0.0239318	9.49241	-20.4051	10	123354194	10	122483334	123358590	FGFR2
cg02419321	3444086	0.0163859	7.8244	-14.1793	12	54811762	12	10524956	10562735	KLRC4-KLRK1|KLRK1|KLRC4
cg02419321	3448088	0.0167817	7.91995	-14.5055	12	54811762	12	26250168	26288348	BHLHE41|SSPN
cg02419835	2868265	0.0194747	8.54347	-16.7256	5	60625717	5	96427575	96478576	LIX1
cg02430584	2991150	0.0230111	9.30363	-19.6444	7	102065866	7	16793149	16824259	TSPAN13
cg02430584	3040897	0.018701	8.36874	-16.0876	7	102065866	7	21940531	22056557	CDCA7L
cg02431562	2524653	0.0140053	7.22501	-12.2173	2	96809970	2	207307006	207486014	ADAM23
cg02431562	2584957	0.0145437	7.36457	-12.6611	2	96809970	2	165911652	166060598	SCN3A
cg02442900	2597867	0.0149392	-7.46554	-12.987	2	234296642	2	213870676	214029100	IKZF2
cg02445907	2912649	0.0371352	-11.9053	-31.3673	6	36294404	6	70576431	70922160	COL19A1
cg02445907	2950145	0.0159261	-7.71204	-13.8003	6	36294404	6	32762899	32784805	HLA-DOB
cg02445907	2964553	0.0201325	-8.68949	-17.2682	6	36294404	6	90636254	91006461	BACH2
cg02445907	2973376	0.0148956	-7.45446	-12.9511	6	36294404	6	128289859	128841831	PTPRK
cg02446475	2949488	0.0309722	-10.8379	-26.237	6	31275807	6	31830975	31846757	SLC44A4
cg02447620	2912649	0.0164586	7.84203	-14.2392	6	43604584	6	70576431	70922160	COL19A1
cg02451831	3019158	0.0219848	-9.08903	-18.7969	7	26578098	7	110731002	110765507	LRRN3
cg02458141	2515627	0.0155116	7.60943	-13.4588	2	20817916	2	173292317	173371170	ITGA6|LOC100287375
cg02458141	2584957	0.0222235	9.13935	-18.9939	2	20817916	2	165911652	166060598	SCN3A
cg02459569	2439101	0.0179875	8.20456	-15.4994	1	150944634	1	157764196	157789903	FCRL1
cg02459569	2439554	0.0169351	-7.95668	-14.632	1	150944634	1	159032287	159141142	AIM2
cg02461269	2912649	0.0145258	7.35997	-12.6463	6	156509874	6	70576431	70922160	COL19A1
cg02461269	2914070	0.0250109	-9.70943	-21.2973	6	156509874	6	76458926	76626398	MYO6
cg02461269	2921402	0.0170936	7.99445	-14.7625	6	156509874	6	111408716	111545893	SLC16A10
cg02461269	2964553	0.01401	7.22623	-12.2212	6	156509874	6	90636254	91006461	BACH2
cg02461269	2973376	0.0223945	9.17524	-19.1351	6	156509874	6	128289859	128841831	PTPRK
cg02471183	3085990	0.0149318	-7.46365	-12.9809	8	67456683	8	11351520	11422105	BLK
cg02473123	3731826	0.0188378	-8.3999	-16.2005	17	80274776	17	64298656	64806859	PRKCA
cg02473123	3756319	0.0144277	-7.33472	-12.5655	17	80274776	17	38710024	38769601	CCR7
cg02474116	3867796	0.014664	-7.39542	-12.7602	19	55625184	19	49843666	49867930	TEAD2
cg02480298	3349293	0.0147217	-7.41017	-12.8078	11	36421230	11	112831988	113149148	NCAM1
cg02484343	3655109	0.0283132	-10.3481	-24.0311	16	2284734	16	28943278	28950663	CD19
cg02484343	3685183	0.020459	-8.76112	-17.5376	16	2284734	16	23473558	23521819	GGA2
cg02484476	2362351	0.0185392	-8.33177	-15.9542	1	3301446	1	158848513	158946826	PYHIN1
cg02484476	2362723	0.024745	-9.65636	-21.0773	1	3301446	1	159772215	159788311	FCRL6
cg02484476	2363202	0.0262803	-9.95926	-22.3474	1	3301446	1	160709022	160725097	SLAMF7
cg02484476	2371547	0.0347076	-11.4951	-29.3435	1	3301446	1	184356175	184598147	C1orf21
cg02484476	2422722	0.0375579	-11.9754	-31.7202	1	3301446	1	92139405	92371549	TGFBR3
cg02484476	2432714	0.0189897	-8.43433	-16.3257	1	3301446	1	145693460	145715619	CD160
cg02486904	2441220	0.0171623	-8.0108	-14.8192	1	47999051	1	162365056	162381923	SH2D1B
cg02487823	2667809	0.0259092	-9.88681	-22.0403	3	197440451	3	31699392	32023346	OSBPL10
cg02488934	2319135	0.018423	8.30514	-15.8585	1	156422580	1	8954010	9035146	CA6
cg02488934	2343025	0.0282779	10.3414	-24.0018	1	156422580	1	77747637	78025651	AK5
cg02488934	2401347	0.0161909	7.77693	-14.0186	1	156422580	1	23706976	23751251	TCEA3
cg02488934	2420642	0.0401976	-12.4062	-33.9265	1	156422580	1	85382388	85463372	MCOLN2
cg02488934	2439101	0.0182597	8.26755	-15.7238	1	156422580	1	157764196	157789903	FCRL1
cg02488934	2439554	0.0232553	-9.35404	-19.8461	1	156422580	1	159032287	159141142	AIM2
cg02489202	2688717	0.0138211	7.17666	-12.0655	3	45505334	3	112110579	112218388	BTLA
cg02492279	3301713	0.0138744	7.19069	-12.1094	10	70805603	10	97949582	98031627	BLNK
cg02492279	3307939	0.0143274	7.30879	-12.4827	10	70805603	10	116190877	116581244	ABLIM1
cg02493846	2373336	0.0382844	-12.0953	-32.3269	1	151809534	1	196620691	196721548	CFH|CFHR1
cg02497700	2441220	0.0168276	-7.93095	-14.5434	1	244213358	1	162365056	162381923	SH2D1B
cg02507296	3284188	0.0137965	-7.17018	-12.0452	10	104211328	10	33171045	33281361	ITGB1
cg02508743	3092808	0.0143689	7.31953	-12.517	8	56903623	8	31486190	32625455	NRG1
cg02518216	3450775	0.0149283	7.46276	-12.978	12	106533903	12	39687033	39853696	KIF21A
cg02519286	3444820	0.013803	7.17188	-12.0505	12	6642354	12	12268963	12442263	LRP6
cg02519286	3472312	0.0141574	7.26468	-12.3427	12	6642354	12	113736586	113776093	SLC24A6
cg02519879	2616131	0.0158766	7.69985	-13.7595	3	122286677	3	32993052	33076302	CCR4
cg02532037	3357397	0.0168217	7.92953	-14.5385	11	111848078	11	134201806	134248235	GLB1L2
cg02532341	2612625	0.0218072	9.05142	-18.6502	3	10399439	3	16306728	16365965	OXNAD1|RFTN1
cg02532341	2665199	0.0235827	9.42124	-20.1166	3	10399439	3	18389431	18487082	SATB1
cg02532341	2678714	0.019863	8.62994	-17.0459	3	10399439	3	59592529	61237603	FHIT
cg02535684	3241601	0.0178354	-8.16916	-15.374	10	33339108	10	32635535	33182592	CCDC7|C10orf68
cg02538169	2991150	0.0229841	-9.29805	-19.6221	7	100287481	7	16793149	16824259	TSPAN13
cg02541582	2562932	0.016535	7.86052	-14.3022	2	64069798	2	87004412	87035509	CD8A
cg02543462	2493858	0.0164719	7.84525	-14.2502	2	113885116	2	95691432	95734669	MAL
cg02543462	2515627	0.0454068	13.2215	-38.2955	2	113885116	2	173292317	173371170	ITGA6|LOC100287375
cg02543462	2515707	0.0255488	9.81599	-21.7421	2	113885116	2	173387970	173492743	PDK1
cg02543462	2520429	0.0159793	7.72512	-13.8442	2	113885116	2	192110105	192290440	MYO1B
cg02543462	2537109	0.0149586	7.47045	-13.003	2	113885116	2	217277	264846	SH3YL1
cg02543462	2584904	0.0236308	9.43106	-20.1563	2	113885116	2	165698705	165842829	SLC38A11|RN5S111
cg02543462	2584957	0.0492071	13.7911	-41.496	2	113885116	2	165911652	166060598	SCN3A
cg02549492	2868265	0.0194778	8.54417	-16.7282	5	95066568	5	96427575	96478576	LIX1
cg02551745	2676518	0.0196571	-8.58419	-16.8761	3	156809115	3	52938476	53080545	SFMBT1
cg02551745	4054204	0.0150504	-7.49369	-13.0787	3	156809115	3	195283095	195310969	APOD
cg02555215	3404496	0.0193267	-8.51031	-16.6036	12	113497560	12	9980077	9997604	KLRF1
cg02555727	3404496	0.0248973	-9.68678	-21.2032	12	129281546	12	9980077	9997604	KLRF1
cg02555727	3404660	0.0258107	-9.8675	-21.9588	12	129281546	12	10378675	10468733	KLRD1
cg02566391	2373336	0.0266115	10.0235	-22.6216	1	67805528	1	196620691	196721548	CFH|CFHR1
cg02570061	2857416	0.0148871	7.45231	-12.9441	5	179051583	5	55232213	55352365	IL6ST
cg02571055	2914070	0.0341313	-11.3958	-28.8636	6	158896790	6	76458926	76626398	MYO6
cg02575483	2973376	0.0145665	7.37042	-12.6798	6	117826706	6	128289859	128841831	PTPRK
cg02578070	2905296	0.017218	8.02402	-14.8651	6	119669305	6	36920923	36935862	PI16
cg02580045	3443804	0.0194195	-8.53111	-16.6801	12	110449223	12	9746945	9760494	KLRB1
cg02580045	3443857	0.021955	-9.08272	-18.7722	12	110449223	12	9875092	9885860	CLECL1
cg02580045	3448088	0.0144282	-7.33483	-12.5658	12	110449223	12	26250168	26288348	BHLHE41|SSPN
cg02582213	3655109	0.0173388	-8.0526	-14.9647	16	89441654	16	28943278	28950663	CD19
cg02590572	2319135	0.0166802	-7.89555	-14.4219	1	111769481	1	8954010	9035146	CA6
cg02590572	2343025	0.0393237	-12.265	-33.1955	1	111769481	1	77747637	78025651	AK5
cg02590572	2373336	0.046228	13.3462	-38.9862	1	111769481	1	196620691	196721548	CFH|CFHR1
cg02590572	2401347	0.0193048	-8.50539	-16.5855	1	111769481	1	23706976	23751251	TCEA3
cg02590572	2420642	0.0271942	10.1357	-23.1041	1	111769481	1	85382388	85463372	MCOLN2
cg02590572	2422722	0.0186203	8.35033	-16.0211	1	111769481	1	92139405	92371549	TGFBR3
cg02597894	2912649	0.0291535	10.5051	-24.7277	6	31760796	6	70576431	70922160	COL19A1
cg02597894	2973995	0.0137769	7.16502	-12.029	6	31760796	6	131131938	131384425	EPB41L2
cg02598071	2524653	0.0174943	8.08927	-15.0929	2	191271975	2	207307006	207486014	ADAM23
cg02598079	2509900	0.0180675	-8.22313	-15.5654	2	64834106	2	149632812	149883265	KIF5C
cg02598079	2515627	0.0158622	7.69631	-13.7477	2	64834106	2	173292317	173371170	ITGA6|LOC100287375
cg02600394	2742224	0.0146776	-7.3989	-12.7714	4	48136234	4	124284335	124324907	SPRY1
cg02601893	3958658	0.0181394	8.23977	-15.6246	22	43523016	22	33668857	34318672	LARGE
cg02603839	2948887	0.0155968	7.63062	-13.529	6	32012900	6	31190697	31207016
cg02606058	3654175	0.0140926	7.24779	-12.2892	16	67195658	16	27325194	27385797	IL4R
cg02606423	2562932	0.0246472	9.63678	-20.9965	2	63280376	2	87004412	87035509	CD8A
cg02606840	2520429	0.0230055	9.30248	-19.6398	2	99280930	2	192110105	192290440	MYO1B
cg02606840	2554975	0.0220082	9.09396	-18.8161	2	99280930	2	60678302	60780758	BCL11A
cg02606840	2563654	0.0155508	7.61918	-13.491	2	99280930	2	88836791	88999606	EIF2AK3
cg02606840	2566848	0.0328075	11.165	-27.7621	2	99280930	2	100167686	100767125	AFF3
cg02606840	2584904	0.036182	11.7457	-30.5722	2	99280930	2	165698705	165842829	SLC38A11|RN5S111
cg02606840	2584957	0.0412142	12.5687	-34.7775	2	99280930	2	165911652	166060598	SCN3A
cg02609127	3558359	0.0150859	7.50266	-13.1079	14	102026258	14	25075693	25078906	GZMH|GZMB
cg02609279	2524653	0.0166187	7.88073	-14.3712	2	182325952	2	207307006	207486014	ADAM23
cg02618071	3768791	0.0146354	-7.38809	-12.7366	17	42406184	17	67073888	67138128	ABCA6
cg02621287	3404823	0.0238868	9.48326	-20.3679	12	11653278	12	11081815	11087443	PRH2|PRH1
cg02621287	3444368	0.0231354	9.32931	-19.747	12	11653278	12	11034834	11324204	PRH1-PRR4|PRR4|TAS2R14
cg02621287	3444436	0.0419773	12.6896	-35.4169	12	11653278	12	11090853	11091842	TAS2R14
cg02621287	3444472	0.0623169	15.628	-52.6267	12	11653278	12	11138560	11139459	TAS2R50
cg02621287	3444476	0.0498412	13.8843	-42.0312	12	11653278	12	11149033	11150474	TAS2R20
cg02621376	2439101	0.0151546	-7.51999	-13.1646	1	85461303	1	157764196	157789903	FCRL1
cg02622074	2912649	0.0212449	-8.93139	-18.1861	6	10412225	6	70576431	70922160	COL19A1
cg02622647	3767230	0.1253	-22.9443	-108.265	17	43578911	17	62889796	62895180	LRRC37A3|LRRC37A2|LRRC37A
cg02624690	3731826	0.0238784	9.48156	-20.361	17	37323484	17	64298656	64806859	PRKCA
cg02624690	3756319	0.0147817	7.42548	-12.8572	17	37323484	17	38710024	38769601	CCR7
cg02627216	3741547	0.0145324	7.36167	-12.6518	17	38599056	17	3575303	3599583	P2RX5-TAX1BP3|P2RX5
cg02627216	3766533	0.0141561	7.26435	-12.3416	17	38599056	17	62006109	62009807	CD79B
cg02627227	2914070	0.02282	-9.26402	-19.4865	6	161664638	6	76458926	76626398	MYO6
cg02627227	2973376	0.0150408	7.49125	-13.0707	6	161664638	6	128289859	128841831	PTPRK
cg02627991	3046520	0.017452	8.07932	-15.058	7	74032045	7	38279183	38403109	TARP|TRGC2|TRGV2
cg02631126	2899298	0.036077	-11.728	-30.4846	6	28058918	6	26365395	26451902	BTN3A2|BTN3A1
cg02631126	2899333	0.0471686	-13.488	-39.7779	6	28058918	6	26376757	26378535	BTN3A2
cg02631906	2343025	0.0150557	7.49502	-13.083	1	45987864	1	77747637	78025651	AK5
cg02631906	2373336	0.014135	-7.25884	-12.3241	1	45987864	1	196620691	196721548	CFH|CFHR1
cg02637031	2868265	0.0139296	7.20516	-12.1549	5	114887230	5	96427575	96478576	LIX1
cg02638523	2512790	0.0159645	-7.72148	-13.832	2	236548728	2	162412847	162844914	SLC4A10
cg02638691	2373336	0.0213603	8.95614	-18.2813	1	209849185	1	196620691	196721548	CFH|CFHR1
cg02639080	2899333	0.013916	-7.2016	-12.1437	6	28874754	6	26376757	26378535	BTN3A2
cg02640489	2493858	0.0185245	-8.32841	-15.9421	2	219153935	2	95691432	95734669	MAL
cg02640489	2515627	0.0241376	-9.53414	-20.5752	2	219153935	2	173292317	173371170	ITGA6|LOC100287375
cg02640489	2523801	0.0191298	-8.466	-16.4412	2	219153935	2	204571198	204602556	CD28
cg02640489	2584018	0.0169449	-7.95901	-14.64	2	219153935	2	162838228	162931042	DPP4|SLC4A10
cg02640489	2584957	0.0146316	-7.38713	-12.7335	2	219153935	2	165911652	166060598	SCN3A
cg02640809	2817941	0.018398	8.2994	-15.8378	5	173213710	5	80250958	80523175	RASGRF2
cg02640809	2823880	0.0202057	8.70559	-17.3286	5	173213710	5	110559343	110826278	CAMK4
cg02640809	2857416	0.0188331	8.39881	-16.1965	5	173213710	5	55232213	55352365	IL6ST
cg02640809	2862841	0.0138927	7.19548	-12.1244	5	173213710	5	74323289	74326724	GCNT4
cg02640809	2864449	0.0154246	7.58771	-13.387	5	173213710	5	79407049	79551886	SERINC5
cg02641539	3091403	0.0195461	8.55945	-16.7846	8	105351190	8	27348646	27444629	EPHX2
cg02641539	3131881	0.0143281	7.30899	-12.4834	8	105351190	8	38120656	38127035	PPAPDC1B
cg02642949	2866225	0.0164189	-7.83242	-14.2065	5	176078832	5	88014059	88199904	MEF2C
cg02642949	2868265	0.0435837	-12.941	-36.7641	5	176078832	5	96427575	96478576	LIX1
cg02642949	2883878	0.0273133	-10.1585	-23.2026	5	176078832	5	157973851	158526769	EBF1
cg02647520	2912649	0.0268874	10.0768	-22.85	6	33173218	6	70576431	70922160	COL19A1
cg02647520	2964553	0.0179253	8.19011	-15.4481	6	33173218	6	90636254	91006461	BACH2
cg02648746	2670481	0.0282003	-10.3268	-23.9375	3	42004678	3	41285832	42003672	ULK4
cg02650017	3728889	0.0170067	7.97377	-14.691	17	47301614	17	57183896	57919596	VMP1|SKA2|CLTC|MIR21|LOC100506847
cg02650017	3735752	0.0143979	7.32703	-12.5409	17	47301614	17	75084740	75256149	SEC14L1|LINC00338|SCARNA16
cg02650512	3727928	0.0203636	8.74025	-17.4589	17	27048975	17	54671038	54672547	NOG
cg02650512	3756319	0.0203744	8.7426	-17.4678	17	27048975	17	38710024	38769601	CCR7
cg02650767	2439554	0.0139478	-7.20994	-12.1699	1	247615210	1	159032287	159141142	AIM2
cg02654940	2912649	0.0262607	9.95543	-22.3312	6	34206400	6	70576431	70922160	COL19A1
cg02654940	2964553	0.0166613	7.89099	-14.4063	6	34206400	6	90636254	91006461	BACH2
cg02656560	3727928	0.0393688	12.2723	-33.2332	17	19967600	17	54671038	54672547	NOG
cg02656560	3731826	0.0194667	8.54169	-16.7191	17	19967600	17	64298656	64806859	PRKCA
cg02656560	3756319	0.0548619	14.6055	-46.2798	17	19967600	17	38710024	38769601	CCR7
cg02656560	3768791	0.0227269	-9.24466	-19.4096	17	19967600	17	67073888	67138128	ABCA6
cg02658564	2760632	0.0142722	-7.2945	-12.4373	4	3447935	4	10451899	10686504	CLNK
cg02661372	2439101	0.0167442	7.91092	-14.4746	1	181056912	1	157764196	157789903	FCRL1
cg02664812	2402691	0.0137542	7.15903	-12.0103	1	88928467	1	26688142	26700993	ZNF683
cg02665463	3767230	0.098088	19.9919	-83.7635	17	44657154	17	62889796	62895180	LRRC37A3|LRRC37A2|LRRC37A
cg02679503	2600689	0.0157472	7.66791	-13.6529	2	42794680	2	222282764	222437053	EPHA4
cg02695567	3301713	0.0616348	-15.5366	-52.044	10	134728488	10	97949582	98031627	BLNK
cg02703728	2991150	0.0168804	7.94359	-14.5869	7	48127997	7	16793149	16824259	TSPAN13
cg02708705	3741547	0.0159818	7.72573	-13.8462	17	74264300	17	3575303	3599583	P2RX5-TAX1BP3|P2RX5
cg02708705	3768791	0.0151442	-7.51736	-13.156	17	74264300	17	67073888	67138128	ABCA6
cg02716826	3220740	0.0200108	-8.66264	-17.1678	9	33447032	9	114448463	114584086	C9orf84
cg02718200	2899298	0.0481993	-13.6419	-40.6462	6	31324269	6	26365395	26451902	BTN3A2|BTN3A1
cg02718200	2899333	0.0556277	-14.713	-46.9296	6	31324269	6	26376757	26378535	BTN3A2
cg02718200	2903219	0.0184051	8.30102	-15.8437	6	31324269	6	32713475	32713567	HLA-DRB6
cg02718200	2947975	0.0595135	15.2497	-50.2345	6	31324269	6	29677429	29720329	HLA-F-AS1
cg02718200	2948648	0.0170066	7.97373	-14.6908	6	31324269	6	30755759	30798436	LINC00243
cg02718200	2949488	0.0164479	7.83945	-14.2304	6	31324269	6	31830975	31846757	SLC44A4
cg02722532	3558359	0.01507	7.49863	-13.0948	14	105116606	14	25075693	25078906	GZMH|GZMB
cg02723600	2868265	0.0161478	-7.76642	-13.9831	5	134661503	5	96427575	96478576	LIX1
cg02723774	3741547	0.0154179	-7.58603	-13.3815	17	1378119	17	3575303	3599583	P2RX5-TAX1BP3|P2RX5
cg02723774	3747522	0.0189498	-8.4253	-16.2928	17	1378119	17	16842398	16875389	TNFRSF13B
cg02728209	2584957	0.0196701	-8.58709	-16.8868	2	175202555	2	165911652	166060598	SCN3A
cg02732164	2991150	0.0216881	-9.02611	-18.5519	7	6869135	7	16793149	16824259	TSPAN13
cg02734521	2948887	0.0304411	10.7417	-25.796	6	108326291	6	31190697	31207016
cg02739870	2857416	0.0153761	7.5756	-13.3471	5	1113320	5	55232213	55352365	IL6ST
cg02741554	2735815	0.0152026	-7.53206	-13.2041	4	74965278	4	91048684	92523040	FAM190A
cg02741554	2742224	0.0151922	-7.52946	-13.1956	4	74965278	4	124284335	124324907	SPRY1
cg02742418	3449760	0.0171576	-8.00967	-14.8153	12	129280388	12	31535162	31743975	DENND5B
cg02746381	2562932	0.0221355	9.12082	-18.9212	2	14772963	2	87004412	87035509	CD8A
cg02752334	2991150	0.0145658	-7.37026	-12.6793	7	151422048	7	16793149	16824259	TSPAN13
cg02760218	2948887	0.0196101	8.57372	-16.8374	6	31866586	6	31190697	31207016
cg02763234	2667809	0.0250449	-9.71618	-21.3253	3	49764811	3	31699392	32023346	OSBPL10
cg02767093	3494137	0.0237772	9.46096	-20.2774	13	99130655	13	76194570	76668973	LMO7
cg02774073	2899298	0.0278869	10.2676	-23.6779	6	29858252	6	26365395	26451902	BTN3A2|BTN3A1
cg02774073	2899333	0.0376987	11.9988	-31.8378	6	29858252	6	26376757	26378535	BTN3A2
cg02774073	2948648	0.0149692	-7.47315	-13.0118	6	29858252	6	30755759	30798436	LINC00243
cg02774073	2948887	0.0176824	-8.13341	-15.2479	6	29858252	6	31190697	31207016
cg02774073	2949488	0.0205261	-8.77577	-17.5929	6	29858252	6	31830975	31846757	SLC44A4
cg02774129	2414558	0.023297	9.36262	-19.8805	1	58712062	1	57460456	59040571	DAB1|OMA1
cg02779016	3627422	0.0168659	7.94013	-14.5749	15	43809689	15	60785334	61523913	RORA
cg02779913	3731826	0.0248213	9.67162	-21.1404	17	40088680	17	64298656	64806859	PRKCA
cg02779913	3756319	0.0151796	7.52628	-13.1851	17	40088680	17	38710024	38769601	CCR7
cg02787675	2439052	0.013795	-7.16978	-12.0439	1	9686058	1	157715523	157746920	FCRL2
cg02798548	3872542	0.0270875	-10.1152	-23.0157	19	57832235	19	58431914	58446730	ZNF418
cg02806715	2899298	0.0164022	-7.82835	-14.1927	6	32920567	6	26365395	26451902	BTN3A2|BTN3A1
cg02806715	2899333	0.0245143	-9.61011	-20.8866	6	32920567	6	26376757	26378535	BTN3A2
cg02806715	2948887	0.0206534	8.80352	-17.698	6	32920567	6	31190697	31207016
cg02806733	2493858	0.0153786	7.57623	-13.3492	2	231731972	2	95691432	95734669	MAL
cg02806733	2512790	0.0151383	-7.51587	-13.1511	2	231731972	2	162412847	162844914	SLC4A10
cg02806733	2523801	0.0167295	7.90739	-14.4625	2	231731972	2	204571198	204602556	CD28
cg02806733	2533670	0.0157368	-7.66533	-13.6443	2	231731972	2	236402743	237053178	AGAP1|LOC100131101
cg02806733	2593407	0.0140213	7.22918	-12.2305	2	231731972	2	197687564	197799437	PGAP1
cg02815516	3830359	0.0158512	7.69361	-13.7387	19	11306319	19	35821091	35838261	CD22
cg02819921	2515627	0.0152244	7.53755	-13.2221	2	11607488	2	173292317	173371170	ITGA6|LOC100287375
cg02825765	2325479	0.0176014	8.11443	-15.1811	1	225614261	1	24829326	24867525	RCAN3
cg02825765	2343025	0.0148496	7.44277	-12.9132	1	225614261	1	77747637	78025651	AK5
cg02825765	2420642	0.0193024	-8.50486	-16.5836	1	225614261	1	85382388	85463372	MCOLN2
cg02830749	2735815	0.0188402	8.40044	-16.2024	4	154451068	4	91048684	92523040	FAM190A
cg02830749	2737596	0.0197655	8.6083	-16.9655	4	154451068	4	102341128	103091042	BANK1
cg02830749	2742224	0.0254383	9.79417	-21.6507	4	154451068	4	124284335	124324907	SPRY1
cg02830749	2760632	0.0206385	-8.80028	-17.6857	4	154451068	4	10451899	10686504	CLNK
cg02830749	2761941	0.0196683	8.58668	-16.8853	4	154451068	4	16162922	16324612	TAPT1|FLJ39653
cg02833725	2420642	0.0174363	-8.07562	-15.0451	1	156696768	1	85382388	85463372	MCOLN2
cg02835756	2912649	0.0155677	7.62339	-13.505	6	41442369	6	70576431	70922160	COL19A1
cg02841912	2912649	0.0278635	10.2632	-23.6584	6	152955983	6	70576431	70922160	COL19A1
cg02841912	2921402	0.0209857	8.87556	-17.9722	6	152955983	6	111408716	111545893	SLC16A10
cg02841912	2943434	0.0164334	-7.83594	-14.2185	6	152955983	6	16278984	16762989	ATXN1|GMPR
cg02841912	2962113	0.0138279	-7.17846	-12.0711	6	152955983	6	80624531	80657297	ELOVL4
cg02841912	2964553	0.0398667	12.3529	-33.6497	6	152955983	6	90636254	91006461	BACH2
cg02841912	2973376	0.0388687	12.1909	-32.8151	6	152955983	6	128289859	128841831	PTPRK
cg02849309	2912649	0.0158672	7.69753	-13.7518	6	144386280	6	70576431	70922160	COL19A1
cg02855432	2868265	0.0200338	8.66772	-17.1868	5	172260641	5	96427575	96478576	LIX1
cg02861056	2470165	0.0208413	8.84432	-17.853	2	68592345	2	12787190	12959567
cg02861056	2493858	0.025948	9.8944	-22.0724	2	68592345	2	95691432	95734669	MAL
cg02861056	2509557	0.0158323	7.68893	-13.7231	2	68592345	2	148602080	148687376	ACVR2A
cg02861056	2523801	0.0383966	12.1137	-32.4207	2	68592345	2	204571198	204602556	CD28
cg02861056	2524653	0.0318058	10.9875	-26.9294	2	68592345	2	207307006	207486014	ADAM23
cg02861056	2533670	0.0139708	-7.21597	-12.1888	2	68592345	2	236402743	237053178	AGAP1|LOC100131101
cg02861056	2584018	0.0213254	8.94866	-18.2525	2	68592345	2	162838228	162931042	DPP4|SLC4A10
cg02861056	2593407	0.0168095	7.92661	-14.5284	2	68592345	2	197687564	197799437	PGAP1
cg02861056	2600689	0.0204884	8.76754	-17.5618	2	68592345	2	222282764	222437053	EPHA4
cg02861178	3889419	0.019229	8.48834	-16.523	20	10492319	20	51588767	52085233	TSHZ2
cg02862467	2377283	0.016172	7.77233	-14.003	1	19407897	1	207627595	207663229	CR2
cg02862467	2439101	0.030915	10.8276	-26.1895	1	19407897	1	157764196	157789903	FCRL1
cg02867514	3731826	0.0143152	7.30565	-12.4727	17	34207341	17	64298656	64806859	PRKCA
cg02867514	3756319	0.0164267	7.83432	-14.213	17	34207341	17	38710024	38769601	CCR7
cg02871985	2524653	0.0141253	7.25632	-12.3162	2	43398154	2	207307006	207486014	ADAM23
cg02874376	3558359	0.0155022	7.60708	-13.451	14	101193397	14	25075693	25078906	GZMH|GZMB
cg02879122	3748432	0.0239985	-9.50596	-20.4603	17	16593885	17	18427785	18430160	FAM106A|FAM106CP|FAM106B
cg02879122	3748449	0.0579101	-15.03	-48.8693	17	16593885	17	18440157	18528930	CCDC144A|CCDC144B|CCDC144C
cg02879423	2520429	0.021923	9.07596	-18.7458	2	224806760	2	192110105	192290440	MYO1B
cg02879423	2563654	0.0169721	7.9655	-14.6624	2	224806760	2	88836791	88999606	EIF2AK3
cg02879423	2566848	0.0203968	8.74751	-17.4862	2	224806760	2	100167686	100767125	AFF3
cg02879423	2584904	0.0233196	9.36727	-19.8992	2	224806760	2	165698705	165842829	SLC38A11|RN5S111
cg02879423	2584957	0.0561034	14.7795	-47.3336	2	224806760	2	165911652	166060598	SCN3A
cg02888518	3284188	0.0176937	-8.13607	-15.2572	10	75716672	10	33171045	33281361	ITGB1
cg02888518	3307939	0.0223523	9.1664	-19.1003	10	75716672	10	116190877	116581244	ABLIM1
cg02889973	2377283	0.0167641	7.91572	-14.491	1	234977572	1	207627595	207663229	CR2
cg02889973	2420642	0.0228773	-9.27592	-19.5339	1	234977572	1	85382388	85463372	MCOLN2
cg02889973	2439101	0.0311606	10.8719	-26.3935	1	234977572	1	157764196	157789903	FCRL1
cg02889973	2452069	0.0174227	8.07241	-15.0339	1	234977572	1	204391764	204463902	PIK3C2B|LOC100130573
cg02895394	3128271	0.0203972	-8.74761	-17.4866	8	48744454	8	24808492	24814245	NEFL
cg02896872	2362351	0.0142034	7.27664	-12.3806	1	226887044	1	158848513	158946826	PYHIN1
cg02896872	2369339	0.0258416	-9.87356	-21.9844	1	226887044	1	178613738	178929348	RALGPS2|PTPN2
cg02896872	2377283	0.0170048	-7.97331	-14.6894	1	226887044	1	207627595	207663229	CR2
cg02896872	2422722	0.0173527	8.05589	-14.9762	1	226887044	1	92139405	92371549	TGFBR3
cg02896872	2439052	0.0194471	-8.5373	-16.7029	1	226887044	1	157715523	157746920	FCRL2
cg02896872	2439101	0.0486071	-13.7025	-40.9901	1	226887044	1	157764196	157789903	FCRL1
cg02903589	2964553	0.0155681	-7.62347	-13.5053	6	18215340	6	90636254	91006461	BACH2
cg02909929	3233049	0.041813	-12.6637	-35.2792	10	72358510	10	5031985	5159601	AKR1C3
cg02918593	3558375	0.0153607	-7.57173	-13.3344	14	105184145	14	25100111	25103468	GZMB|GZMH
cg02920196	2899298	0.0168617	-7.93911	-14.5714	6	32605283	6	26365395	26451902	BTN3A2|BTN3A1
cg02920196	2899333	0.0208661	-8.84969	-17.8735	6	32605283	6	26376757	26378535	BTN3A2
cg02922035	3290875	0.0452472	-13.1971	-38.1614	10	62493342	10	61784920	62493238	ANK3
cg02923706	3558359	0.0151696	7.52376	-13.1769	14	38057472	14	25075693	25078906	GZMH|GZMB
cg02927679	3284188	0.0161372	-7.76382	-13.9743	10	112260509	10	33171045	33281361	ITGB1
cg02929855	3451814	0.0141497	7.26267	-12.3363	12	1922067	12	44771321	45270870	NELL2|MAFG|LOC100653255|LOC100653018
cg02930866	2678714	0.0148281	7.43729	-12.8954	3	15482580	3	59592529	61237603	FHIT
cg02934509	2366884	0.0246968	-9.64671	-21.0375	1	1669413	1	170897038	171046151	C1orf129
cg02934509	2366941	0.0252397	-9.75488	-21.4864	1	1669413	1	171060038	171086947	FMO3
cg02934509	2439052	0.0185809	-8.34132	-15.9886	1	1669413	1	157715523	157746920	FCRL2
cg02934509	2439554	0.0156878	-7.65321	-13.604	1	1669413	1	159032287	159141142	AIM2
cg02934509	2452069	0.030368	10.7284	-25.7354	1	1669413	1	204391764	204463902	PIK3C2B|LOC100130573
cg02935272	3787076	0.0204874	-8.76732	-17.561	18	3067385	18	43906783	44042348	RNF165
cg02937751	3233049	0.0328731	-11.1765	-27.8167	10	72358696	10	5031985	5159601	AKR1C3
cg02937751	3251393	0.0154825	-7.60216	-13.4347	10	72358696	10	74019464	74035787	DDIT4
cg02946204	3558359	0.0147844	7.42617	-12.8594	14	54430663	14	25075693	25078906	GZMH|GZMB
cg02947214	3550139	0.0460219	-13.315	-38.8128	14	105998115	14	96116830	96266650	TCL6
cg02947214	3578152	0.127052	-23.1273	-109.868	14	105998115	14	96087246	96259939	TCL1A|LOC100133207
cg02947214	3582745	0.0227713	-9.25388	-19.4463	14	105998115	14	107258669	107259799
cg02952913	2420642	0.0151555	-7.5202	-13.1653	1	247336686	1	85382388	85463372	MCOLN2
cg02956499	2515627	0.0174203	-8.07183	-15.0318	2	74280825	2	173292317	173371170	ITGA6|LOC100287375
cg02956499	2584957	0.0200746	-8.67673	-17.2205	2	74280825	2	165911652	166060598	SCN3A
cg02956542	2420642	0.0165089	-7.85421	-14.2807	1	153321421	1	85382388	85463372	MCOLN2
cg02956542	2439101	0.0193283	8.51067	-16.6049	1	153321421	1	157764196	157789903	FCRL1
cg02960948	3741547	0.0165716	7.86937	-14.3324	17	62656813	17	3575303	3599583	P2RX5-TAX1BP3|P2RX5
cg02960948	3766533	0.0140272	7.23071	-12.2353	17	62656813	17	62006109	62009807	CD79B
cg02963266	3535752	0.0138445	7.18282	-12.0848	14	99681710	14	52734431	52752674	PTGDR
cg02964065	2913564	0.0160924	-7.75287	-13.9375	6	32729545	6	74079284	74127292	DDX43
cg02976309	2912649	0.0204931	8.76856	-17.5657	6	52441305	6	70576431	70922160	COL19A1
cg02976309	2936657	0.0156292	7.63868	-13.5557	6	52441305	6	167525315	167553184	CCR6
cg02978297	2339139	0.0173541	8.05623	-14.9773	1	94057587	1	62193452	62695655	INADL
cg02978297	2402691	0.0146396	-7.38917	-12.7401	1	94057587	1	26688142	26700993	ZNF683
cg02978297	2441220	0.0154854	7.60288	-13.4371	1	94057587	1	162365056	162381923	SH2D1B
cg02980249	2912649	0.0184749	8.31705	-15.9012	6	31760762	6	70576431	70922160	COL19A1
cg02988775	2340930	0.0231606	-9.33452	-19.7679	1	6524642	1	67611909	67725648	IL23R
cg02988775	2348896	0.026814	-10.0626	-22.7892	1	6524642	1	100817310	100985825	CDC14A
cg02988775	2373336	0.0164831	-7.84797	-14.2594	1	6524642	1	196620691	196721548	CFH|CFHR1
cg02988775	2435261	0.0167829	-7.92023	-14.5065	1	6524642	1	151779820	151804439	RORC
cg02988775	2440327	0.0165719	-7.86945	-14.3326	1	6524642	1	160579511	160617075	SLAMF1
cg02988775	2441220	0.0234922	-9.40269	-20.0418	1	6524642	1	162365056	162381923	SH2D1B
cg02991699	2899298	0.0461035	13.3274	-38.8815	6	29645937	6	26365395	26451902	BTN3A2|BTN3A1
cg02991699	2899333	0.0572291	14.936	-48.2901	6	29645937	6	26376757	26378535	BTN3A2
cg02993991	3830359	0.014214	7.27939	-12.3893	19	4064177	19	35821091	35838261	CD22
cg02995045	2439554	0.013985	-7.21968	-12.2005	1	6419906	1	159032287	159141142	AIM2
cg02997316	2373336	0.0162595	-7.79366	-14.0751	1	156093624	1	196620691	196721548	CFH|CFHR1
cg02999224	3578152	0.0227725	9.25414	-19.4473	14	23284559	14	96087246	96259939	TCL1A|LOC100133207
cg03000848	3662808	0.0425898	-12.7859	-35.9304	16	396164	16	57653667	57699051	GPR56
cg03002688	2760632	0.0232686	-9.35678	-19.8571	4	26152723	4	10451899	10686504	CLNK
cg03005293	2343025	0.0157323	7.66423	-13.6407	1	151805241	1	77747637	78025651	AK5
cg03005293	2373336	0.02648	-9.99805	-22.5127	1	151805241	1	196620691	196721548	CFH|CFHR1
cg03005293	2420642	0.0166329	-7.88414	-14.3829	1	151805241	1	85382388	85463372	MCOLN2
cg03005293	2439101	0.0350954	11.5614	-29.6665	1	151805241	1	157764196	157789903	FCRL1
cg03005293	2452069	0.0139667	7.2149	-12.1855	1	151805241	1	204391764	204463902	PIK3C2B|LOC100130573
cg03007201	3872542	0.0359965	-11.7144	-30.4175	19	57875238	19	58431914	58446730	ZNF418
cg03008815	3578152	0.0196375	8.57983	-16.8599	14	75372636	14	96087246	96259939	TCL1A|LOC100133207
cg03018771	2343025	0.0326051	-11.1293	-27.5938	1	27940619	1	77747637	78025651	AK5
cg03018771	2353669	0.0177358	8.14592	-15.2919	1	27940619	1	117297027	117347575	CD2
cg03018771	2361154	0.0163316	7.81123	-14.1346	1	27940619	1	155823276	155854962	SYT11
cg03018771	2373336	0.0147754	7.42387	-12.852	1	27940619	1	196620691	196721548	CFH|CFHR1
cg03018771	2420642	0.0175377	8.09948	-15.1286	1	27940619	1	85382388	85463372	MCOLN2
cg03018771	2422722	0.0155198	7.61148	-13.4656	1	27940619	1	92139405	92371549	TGFBR3
cg03019000	2678714	0.0146329	-7.38746	-12.7346	3	51704351	3	59592529	61237603	FHIT
cg03019812	2948887	0.0149796	-7.47578	-13.0203	6	29944670	6	31190697	31207016
cg03020545	2912649	0.0149509	7.46849	-12.9966	6	73330358	6	70576431	70922160	COL19A1
cg03022510	2470165	0.0143067	7.30344	-12.4657	2	192476634	2	12787190	12959567
cg03022510	2515627	0.0143268	7.30864	-12.4823	2	192476634	2	173292317	173371170	ITGA6|LOC100287375
cg03022510	2563654	0.0171929	8.01805	-14.8444	2	192476634	2	88836791	88999606	EIF2AK3
cg03022510	2584904	0.0259738	9.89945	-22.0937	2	192476634	2	165698705	165842829	SLC38A11|RN5S111
cg03022510	2584957	0.0565916	14.8476	-47.7483	2	192476634	2	165911652	166060598	SCN3A
cg03026462	3558359	0.0150968	7.50541	-13.1169	14	38064490	14	25075693	25078906	GZMH|GZMB
cg03034365	4048241	0.0248268	-9.6727	-21.145	6	31105872	6	32485162	32498080	HLA-DRB5|HLA-DRB1|LOC100507714|LOC100507709
cg03034365	4048265	0.0214121	-8.96723	-18.3241	6	31105872	6	32520500	32557601	HLA-DRB1|HLA-DRB6|LOC100507714|LOC100507709
cg03035167	2468351	0.0150317	7.48895	-13.0632	2	201336269	2	7005985	7058515	RSAD2|RNF144A-AS1
cg03035167	2548402	0.0142357	7.28504	-12.4072	2	201336269	2	37326361	37384180	EIF2AK2
cg03035167	2584957	0.0190442	8.44667	-16.3707	2	201336269	2	165911652	166060598	SCN3A
cg03035849	2905296	0.0179262	8.19032	-15.4489	6	91003200	6	36920923	36935862	PI16
cg03035849	2919669	0.0278915	10.2685	-23.6816	6	91003200	6	106441385	106557806	PRDM1
cg03035849	2921402	0.0252091	-9.74882	-21.4612	6	91003200	6	111408716	111545893	SLC16A10
cg03035849	2926802	0.0153072	-7.55834	-13.2903	6	91003200	6	135502407	135588556	MYB
cg03035849	2928930	0.0198042	8.6169	-16.9974	6	91003200	6	143858014	144152321	PHACTR2
cg03035849	2930418	0.0211241	8.90542	-18.0864	6	91003200	6	149068219	149476023	UST|LOC100128176
cg03035849	2936657	0.03718	11.9127	-31.4047	6	91003200	6	167525315	167553184	CCR6
cg03035849	2943434	0.016402	7.82831	-14.1926	6	91003200	6	16278984	16762989	ATXN1|GMPR
cg03035849	2962113	0.0227998	9.25982	-19.4699	6	91003200	6	80624531	80657297	ELOVL4
cg03035849	2976360	0.0194693	8.54228	-16.7212	6	91003200	6	138361108	138428648	PERP
cg03035849	2981912	0.0178369	8.16952	-15.3753	6	91003200	6	159186782	159240444	EZR
cg03038262	3318390	0.0403071	-12.4238	-34.0181	11	315262	11	5573033	5692667	TRIM34|TRIM6-TRIM34|TRIM6
cg03038262	3318443	0.0580729	-15.0524	-49.0078	11	315262	11	5710939	5732092	TRIM22
cg03038262	3331355	0.0427216	-12.8066	-36.0408	11	315262	11	57358536	57382308	SERPING1
cg03038262	3352813	0.0138367	7.18076	-12.0783	11	315262	11	120894697	120961484	TBCEL
cg03038262	3360142	0.015416	-7.58556	-13.3799	11	315262	11	4406138	4414916	TRIM21
cg03038262	3360622	0.0396485	-12.3176	-33.4671	11	315262	11	5667051	5959839	TRIM5|TRIM22
cg03038262	3373962	0.0284384	-10.3716	-24.1348	11	315262	11	57319138	57335800	UBE2L6
cg03038262	3388631	0.0445019	-13.0829	-37.5351	11	315262	11	102267075	102323735	TMEM123
cg03040292	2343025	0.016986	-7.96882	-14.6739	1	200847096	1	77747637	78025651	AK5
cg03040292	2373336	0.0177478	8.14872	-15.3018	1	200847096	1	196620691	196721548	CFH|CFHR1
cg03040821	2439101	0.0184776	8.31766	-15.9035	1	212966209	1	157764196	157789903	FCRL1
cg03040848	3655109	0.0144734	-7.34649	-12.6031	16	88993053	16	28943278	28950663	CD19
cg03041109	2734629	0.0140317	7.23189	-12.239	4	109057004	4	87515478	87736302	PTPN13
cg03042633	2373336	0.017185	8.01618	-14.8379	1	2183365	1	196620691	196721548	CFH|CFHR1
cg03043406	2420642	0.0198559	-8.62837	-17.0401	1	45242356	1	85382388	85463372	MCOLN2
cg03043696	2343025	0.0177231	8.14294	-15.2814	1	1820656	1	77747637	78025651	AK5
cg03043696	2420642	0.0158534	-7.69413	-13.7404	1	1820656	1	85382388	85463372	MCOLN2
cg03045620	2948887	0.0605177	-15.386	-51.0907	6	31846970	6	31190697	31207016
cg03045620	2948926	0.0138704	-7.18963	-12.1061	6	31846970	6	31248423	31325151
cg03045620	4048241	0.0446333	-13.1031	-37.6455	6	31846970	6	32485162	32498080	HLA-DRB5|HLA-DRB1|LOC100507714|LOC100507709
cg03045620	4048265	0.0283673	-10.3583	-24.0759	6	31846970	6	32520500	32557601	HLA-DRB1|HLA-DRB6|LOC100507714|LOC100507709
cg03048488	2371547	0.0390307	-12.2174	-32.9505	1	15733844	1	184356175	184598147	C1orf21
cg03048488	2422722	0.0432638	-12.8912	-36.4957	1	15733844	1	92139405	92371549	TGFBR3
cg03048488	2441220	0.0270973	-10.1171	-23.0238	1	15733844	1	162365056	162381923	SH2D1B
cg03048488	2442587	0.0239073	-9.48743	-20.3848	1	15733844	1	167382050	167502777	CD247
cg03049249	3748432	0.0630272	-15.7228	-53.2339	17	16593601	17	18427785	18430160	FAM106A|FAM106CP|FAM106B
cg03049249	3748449	0.222993	-32.476	-202.9	17	16593601	17	18440157	18528930	CCDC144A|CCDC144B|CCDC144C
cg03051742	3665997	0.0167935	-7.92276	-14.5152	16	67461683	16	68057181	68113216	DUS2L
cg03054277	2373336	0.0278557	-10.2617	-23.6519	1	228400217	1	196620691	196721548	CFH|CFHR1
cg03055021	2422722	0.0197846	-8.61256	-16.9813	1	15664770	1	92139405	92371549	TGFBR3
cg03055021	2441220	0.0953025	-19.6756	-81.2964	1	15664770	1	162365056	162381923	SH2D1B
cg03055021	2442587	0.0604441	-15.376	-51.0279	1	15664770	1	167382050	167502777	CD247
cg03059896	2371547	0.0196109	-8.57389	-16.8379	1	27560050	1	184356175	184598147	C1orf21
cg03059896	2422722	0.0194557	-8.53922	-16.71	1	27560050	1	92139405	92371549	TGFBR3
cg03060214	3658980	0.0150628	-7.49681	-13.0889	16	89131017	16	46914953	46965195	GPT2
cg03062944	3284188	0.0197407	-8.6028	-16.9451	10	6183455	10	33171045	33281361	ITGB1
cg03066081	3768791	0.0250206	9.71135	-21.3052	17	77784036	17	67073888	67138128	ABCA6
cg03068030	3959986	0.0141971	-7.27501	-12.3754	22	46688823	22	37513228	37554917	IL2RB
cg03069204	2991150	0.0156903	7.65383	-13.6061	7	75535491	7	16793149	16824259	TSPAN13
cg03074244	3349293	0.0150543	7.49468	-13.0819	11	118213414	11	112831988	113149148	NCAM1
cg03078854	2899372	0.0161388	-7.76422	-13.9757	6	32810001	6	26402486	26415431	BTN3A1|BTN3A3
cg03078854	2899413	0.0198503	-8.62711	-17.0354	6	32810001	6	26440758	26453639	BTN3A3|BTN3A2
cg03081173	2949488	0.0217437	-9.03793	-18.5978	6	31166502	6	31830975	31846757	SLC44A4
cg03081675	2964553	0.0141226	-7.25562	-12.3139	6	154540097	6	90636254	91006461	BACH2
cg03082060	2441220	0.0160994	-7.75458	-13.9432	1	236680224	1	162365056	162381923	SH2D1B
cg03103888	3494137	0.0159605	7.7205	-13.8287	13	114147763	13	76194570	76668973	LMO7
cg03105929	2343025	0.0155052	7.60784	-13.4535	1	161591659	1	77747637	78025651	AK5
cg03106958	3768703	0.0197697	8.60924	-16.969	17	79372973	17	66970491	67057766	ABCA9
cg03106958	3768791	0.0244883	9.60487	-20.8651	17	79372973	17	67073888	67138128	ABCA6
cg03110996	2468351	0.0202524	-8.71585	-17.3671	2	191883483	2	7005985	7058515	RSAD2|RNF144A-AS1
cg03110996	2548402	0.0179339	-8.1921	-15.4552	2	191883483	2	37326361	37384180	EIF2AK2
cg03110996	2584207	0.0162268	-7.78571	-14.0482	2	191883483	2	163123545	163175400	IFIH1
cg03115532	2947572	0.0148969	-7.4548	-12.9522	6	28185726	6	28864528	28892021	TRIM27
cg03116182	3321512	0.0189038	8.41488	-16.2549	11	33934316	11	14624343	14896822	PDE3B
cg03116182	3385042	0.0167289	-7.90726	-14.462	11	33934316	11	85405264	85522178	SYTL2
cg03116182	3389077	0.0141863	-7.27221	-12.3665	11	33934316	11	103552682	104035906	PDGFD
cg03116182	3391816	0.0166113	-7.87894	-14.3651	11	33934316	11	113668598	113747772	USP28
cg03116258	3042610	0.0210304	-8.88521	-18.0091	7	27135214	7	26624804	26933531	SKAP2
cg03121834	2991150	0.0336759	11.3169	-28.4845	7	99970448	7	16793149	16824259	TSPAN13
cg03121834	3040897	0.0278219	10.2553	-23.624	7	99970448	7	21940531	22056557	CDCA7L
cg03124636	2912649	0.0184795	8.3181	-15.905	6	30711426	6	70576431	70922160	COL19A1
cg03127244	2912649	0.0183547	8.28944	-15.8022	6	33245638	6	70576431	70922160	COL19A1
cg03137209	2377283	0.0151292	7.51357	-13.1436	1	204554359	1	207627595	207663229	CR2
cg03137209	2439101	0.0197625	8.60764	-16.963	1	204554359	1	157764196	157789903	FCRL1
cg03139435	3889419	0.0144713	7.34595	-12.6014	20	54966401	20	51588767	52085233	TSHZ2
cg03140624	2439101	0.0178846	-8.18064	-15.4146	1	235931377	1	157764196	157789903	FCRL1
cg03141090	3301713	0.0143209	-7.30711	-12.4774	10	127262277	10	97949582	98031627	BLNK
cg03147503	2899333	0.015271	-7.54926	-13.2605	6	29633969	6	26376757	26378535	BTN3A2
cg03154077	2899298	0.0194253	-8.53243	-16.6849	6	31323284	6	26365395	26451902	BTN3A2|BTN3A1
cg03154077	2899333	0.0179377	-8.193	-15.4584	6	31323284	6	26376757	26378535	BTN3A2
cg03154077	2899372	0.0162819	-7.79912	-14.0936	6	31323284	6	26402486	26415431	BTN3A1|BTN3A3
cg03154077	2899413	0.0156629	-7.64703	-13.5834	6	31323284	6	26440758	26453639	BTN3A3|BTN3A2
cg03154077	4048241	0.0185452	-8.33315	-15.9592	6	31323284	6	32485162	32498080	HLA-DRB5|HLA-DRB1|LOC100507714|LOC100507709
cg03157588	2903219	0.0176962	8.13665	-15.2593	6	32006079	6	32713475	32713567	HLA-DRB6
cg03158581	2868265	0.0241174	-9.53006	-20.5585	5	153858816	5	96427575	96478576	LIX1
cg03161190	3284188	0.0346313	11.482	-29.2799	10	104535792	10	33171045	33281361	ITGB1
cg03165378	2339872	0.0140963	-7.24876	-12.2923	1	153329882	1	64239654	64645227	ROR1
cg03165378	2439554	0.0195789	-8.56675	-16.8116	1	153329882	1	159032287	159141142	AIM2
cg03183540	3091403	0.0262081	9.9452	-22.2877	8	134931756	8	27348646	27444629	EPHX2
cg03183618	2524653	0.0225075	-9.19889	-19.2284	2	134964228	2	207307006	207486014	ADAM23
cg03186986	2471316	0.0205749	8.78642	-17.6332	2	69869962	2	17935172	17995167	GEN1
cg03186986	2530425	0.0159194	7.7104	-13.7949	2	69869962	2	228029042	228179508	COL4A3|COL4A4
cg03198009	2899298	0.0301323	10.6853	-25.5397	6	29648604	6	26365395	26451902	BTN3A2|BTN3A1
cg03198009	2899333	0.0279823	10.2857	-23.7569	6	29648604	6	26376757	26378535	BTN3A2
cg03198009	2948648	0.0171754	-8.0139	-14.83	6	29648604	6	30755759	30798436	LINC00243
cg03199014	2373336	0.0213161	8.94667	-18.2448	1	226922948	1	196620691	196721548	CFH|CFHR1
cg03199014	2422722	0.0183892	8.29736	-15.8305	1	226922948	1	92139405	92371549	TGFBR3
cg03202060	2948926	0.0245581	-9.61891	-20.9228	6	32633015	6	31248423	31325151
cg03208044	2441220	0.0176476	-8.12527	-15.2192	1	113337251	1	162365056	162381923	SH2D1B
cg03214715	3404496	0.0187611	-8.38243	-16.1372	12	57873176	12	9980077	9997604	KLRF1
cg03216697	2903219	0.0138043	-7.17223	-12.0516	6	31239295	6	32713475	32713567	HLA-DRB6
cg03216697	2949488	0.0346859	-11.4913	-29.3254	6	31239295	6	31830975	31846757	SLC44A4
cg03216697	4048241	0.019502	-8.54958	-16.7482	6	31239295	6	32485162	32498080	HLA-DRB5|HLA-DRB1|LOC100507714|LOC100507709
cg03216698	2964553	0.0139747	7.21699	-12.192	6	32021500	6	90636254	91006461	BACH2
cg03219657	3385042	0.0189583	-8.42723	-16.2998	11	64981125	11	85405264	85522178	SYTL2
cg03221073	2402691	0.0144279	-7.33476	-12.5656	1	186157555	1	26688142	26700993	ZNF683
cg03221619	3830359	0.0147846	-7.42622	-12.8596	19	7767348	19	35821091	35838261	CD22
cg03221619	3834502	0.0189342	-8.42175	-16.2799	19	7767348	19	42381187	42385432	CD79A
cg03227963	2823880	0.0138414	-7.182	-12.0822	5	74354835	5	110559343	110826278	CAMK4
cg03234777	3349293	0.0180401	8.21678	-15.5428	11	118095544	11	112831988	113149148	NCAM1
cg03238090	2493858	0.0144518	-7.34092	-12.5853	2	8666220	2	95691432	95734669	MAL
cg03238090	2562932	0.0157606	7.67122	-13.6639	2	8666220	2	87004412	87035509	CD8A
cg03238899	2735815	0.013805	-7.17241	-12.0521	4	174166943	4	91048684	92523040	FAM190A
cg03238899	2737596	0.05042	-13.969	-42.52	4	174166943	4	102341128	103091042	BANK1
cg03238899	2742224	0.0198255	-8.62162	-17.015	4	174166943	4	124284335	124324907	SPRY1
cg03238899	2761941	0.0215683	-9.00061	-18.453	4	174166943	4	16162922	16324612	TAPT1|FLJ39653
cg03242471	2509900	0.014355	-7.31593	-12.5055	2	8627966	2	149632812	149883265	KIF5C
cg03242471	2515627	0.015017	7.48525	-13.0512	2	8627966	2	173292317	173371170	ITGA6|LOC100287375
cg03249047	3741547	0.0262369	-9.9508	-22.3115	17	80872472	17	3575303	3599583	P2RX5-TAX1BP3|P2RX5
cg03252770	2742224	0.0152696	7.5489	-13.2593	4	154354354	4	124284335	124324907	SPRY1
cg03256310	2903219	0.0143426	7.31274	-12.4953	6	31371749	6	32713475	32713567	HLA-DRB6
cg03256310	4048241	0.0239704	-9.50025	-20.437	6	31371749	6	32485162	32498080	HLA-DRB5|HLA-DRB1|LOC100507714|LOC100507709
cg03256310	4048265	0.0195588	-8.56227	-16.795	6	31371749	6	32520500	32557601	HLA-DRB1|HLA-DRB6|LOC100507714|LOC100507709
cg03260781	2373336	0.0164545	-7.84104	-14.2358	1	16346299	1	196620691	196721548	CFH|CFHR1
cg03263247	3748449	0.0496219	-13.8521	-41.8461	17	20456385	17	18440157	18528930	CCDC144A|CCDC144B|CCDC144C
cg03265564	2420642	0.0185335	-8.33046	-15.9495	1	9748971	1	85382388	85463372	MCOLN2
cg03265564	2439101	0.019933	8.64544	-17.1037	1	9748971	1	157764196	157789903	FCRL1
cg03270340	2899298	0.0359236	11.7021	-30.3567	6	28891204	6	26365395	26451902	BTN3A2|BTN3A1
cg03270340	2899333	0.0460183	13.3145	-38.8097	6	28891204	6	26376757	26378535	BTN3A2
cg03270881	2597867	0.0193309	8.51126	-16.6071	2	85131951	2	213870676	214029100	IKZF2
cg03282312	2914070	0.0160058	-7.73164	-13.8661	6	53305580	6	76458926	76626398	MYO6
cg03283282	2768354	0.0188417	8.40077	-16.2036	4	40579075	4	48067962	48136273	TXK
cg03283282	2781138	0.0139162	7.20166	-12.1438	4	40579075	4	108967002	109128678	LEF1|LEF1-AS1
cg03287574	2868265	0.0159442	-7.71649	-13.8152	5	1886956	5	96427575	96478576	LIX1
cg03287929	2905296	0.0146084	-7.38118	-12.7144	6	168682455	6	36920923	36935862	PI16
cg03287929	2936657	0.0261307	-9.9301	-22.2236	6	168682455	6	167525315	167553184	CCR6
cg03287929	2962113	0.0153189	-7.56128	-13.3	6	168682455	6	80624531	80657297	ELOVL4
cg03289906	3065407	0.0164957	7.85102	-14.2698	7	94538408	7	102453318	102715281	FBXL13
cg03290131	3234277	0.0155303	-7.61407	-13.4742	10	112263831	10	8095433	8192242	GATA3
cg03290131	3262715	0.020587	8.78905	-17.6432	10	112263831	10	106400859	107024993	SORCS3
cg03290131	3284188	0.0414621	-12.6081	-34.9852	10	112263831	10	33171045	33281361	ITGB1
cg03290131	3307939	0.0349711	11.5402	-29.5629	10	112263831	10	116190877	116581244	ABLIM1
cg03290827	3771675	0.0180504	-8.21916	-15.5512	17	75180760	17	74559749	74589466	ST6GALNAC2|LOC100507246
cg03293732	3727583	0.0141207	7.25513	-12.3124	17	38017814	17	53315825	53466602	HLF
cg03293732	3756319	0.019618	-8.57548	-16.8439	17	38017814	17	38710024	38769601	CCR7
cg03296370	2612625	0.0263785	9.97836	-22.4287	3	39323216	3	16306728	16365965	OXNAD1|RFTN1
cg03296370	2678714	0.0230783	9.31754	-19.6999	3	39323216	3	59592529	61237603	FHIT
[truncated: 196,962 more rows]

## Sheet: Table S4
Table S4. Replicated cis CpG-transcript pairs of FHS
Replicated cis CpG-transcript pairs between FHS and Meta-analysis of replication cohorts											Replicated cis CpG-transcript pairs between FHS and KORA study											Replicated cis CpG-transcript pairs between FHS and InCHIANTI study											Replicated cis CpG-transcript pairs between FHS and BLSA study
				FHS			Meta-analysis of replication cohorts								FHS			KORA								FHS			InCHIANTI								FHS			BLSA
CpG	CpG-chromosome	CpG-position	Gene Symbol	TranscriptID	T value	log10P	Probe_Id	Z value	P value		CpG	CpG-chromosome	CpG-position	Gene Symbol	TranscriptID	T value	log10P	Probe_Id	T value	log10P		CpG	CpG-chromosome	CpG-position	Gene Symbol	TranscriptID	T value	log10P	Probe_Id	T value	log10P		CpG	CpG-chromosome	CpG-position	Gene Symbol	TranscriptID	T value	log10P	Probe_Id	T value	log10P
cg02280912	19	58400095	ZNF671	3872398	-5.74518	-8.00313	ILMN_1713454	-4.86599	1.13883e-06		cg21451998	1	110198240	GSTM4	2427208	-5.74417	-8.00057	ILMN_1716979	-6.6209	-10.1501		cg09382842	6	31237405	HLA-C	2948887	110.06	-1165.1	ILMN_2150787	13.5893	-34.9295		cg09382842	6	31237405	HLA-C	2948887	110.06	-1165.1	ILMN_2150787	5.5191	-6.91952
cg02991558	11	114128517	ZBTB16	3717775	-5.747	-8.00777	ILMN_1730928	-6.32288	2.56731e-10		cg21451998	1	110198240	GSTM4	2427208	-5.74417	-8.00057	ILMN_1651800	-6.80993	-10.6793		cg09382842	6	31237405	HLA-C	2948887	110.06	-1165.1	ILMN_1721113	11.6949	-27.1483		cg11574174	6	31237034	HLA-C	2948887	105.607	-1115.01	ILMN_2150787	5.60322	-7.09756
cg19634527	17	30814814	CDK5R1	3349719	-5.74979	-8.01486	ILMN_2305407	-7.82112	5.23564e-15		cg26705688	19	58238435	ZNF671	3843463	-5.75418	-8.02605	ILMN_1713454	-4.71506	-5.53565		cg11574174	6	31237034	HLA-C	2948887	105.607	-1115.01	ILMN_2150787	12.7941	-31.5961		cg11917734	6	31237029	HLA-C	2948887	99.6335	-1046.14	ILMN_2150787	5.95872	-7.86862
cg01807649	19	55014357	LAIR2	3841506	-5.75069	-8.01715	ILMN_1807491	-6.07436	1.24483e-09		cg09138892	17	79005662	FLJ90757	3737697	-5.75763	-8.03484	ILMN_1758642	-7.33402	-12.2111		cg11574174	6	31237034	HLA-C	2948887	105.607	-1115.01	ILMN_1721113	10.2925	-21.794		cg01521131	6	31237664	HLA-C	2948887	99.1391	-1040.35	ILMN_2150787	6.24663	-8.51432
cg26072749	17	46657274	HOXB2	3841506	-5.75069	-8.01715	ILMN_2323933	-5.75119	8.86181e-09		cg26356061	19	58446960	ZNF418	3872560	-5.75944	-8.03946	ILMN_1658173	-6.51455	-9.85794		cg11917734	6	31237029	HLA-C	2948887	99.6335	-1046.14	ILMN_1721113	11.6867	-27.1158		cg01341801	6	32489203	HLA-DRB5	4048241	91.9364	-954.559	ILMN_1697499	7.40467	-11.2813
cg01807649	19	55014357	LAIR2	3761291	5.75652	-8.03199	ILMN_1810274	5.04421	4.55392e-07		cg00944433	1	107599041	PRMT6	2349848	5.76096	-8.04333	ILMN_1813834	5.64659	-7.62458		cg11917734	6	31237029	HLA-C	2948887	99.6335	-1046.14	ILMN_2150787	13.3407	-33.8777		cg03216697	6	31239295	HLA-C	2948887	-90.5785	-938.08	ILMN_2150787	-5.24897	-6.35982
cg05200811	21	47581042	PRMT2	3924783	5.76492	-8.05344	ILMN_2393544	8.64232	5.50844e-18		cg00944433	1	107599041	PRMT6	2349848	5.76096	-8.04333	ILMN_2234229	8.38877	-15.5728		cg01521131	6	31237664	HLA-C	2948887	99.1391	-1040.35	ILMN_1721113	12.6158	-30.8613		cg11867651	6	31237722	HLA-C	2948887	85.6566	-877.566	ILMN_2150787	6.5275	-9.16144
cg05200811	21	47581042	PRMT2	3924783	5.76492	-8.05344	ILMN_1675038	8.08812	6.05935e-16		cg16651126	7	27170552	HOXA4	3042919	-5.76325	-8.04916	ILMN_1677018	-8.14567	-14.7658		cg01521131	6	31237664	HLA-C	2948887	99.1391	-1040.35	ILMN_2150787	14.0577	-36.9327		cg09556042	6	31237013	HLA-C	2948887	85.4646	-875.18	ILMN_2150787	5.71221	-7.33078
cg04858335	16	8736327	C16ORF68	3647368	-5.77703	-8.08437	ILMN_1658290	-8.6587	4.77175e-18		cg09211763	2	190044504	COL5A2	2519756	-5.76624	-8.05679	ILMN_1729117	15.2936	-45.083		cg01341801	6	32489203	HLA-DRB5	4048241	91.9364	-954.559	ILMN_1697499	12.4799	-30.3046		cg17369694	6	32485396	HLA-DRB5	4048241	78.1967	-783.659	ILMN_1697499	6.36291	-8.78022
cg02346997	19	7733883	RETN	3819076	-5.77792	-8.08664	ILMN_1675190	-6.11963	9.37931e-10		cg11271171	5	94124467	MCTP1	2867432	5.76672	-8.05803	ILMN_1654685	-6.01201	-8.53168		cg03216697	6	31239295	HLA-C	2948887	-90.5785	-938.08	ILMN_2150787	-13.296	-33.6894		cg27362989	6	32492198	HLA-DRB5	4048241	76.6167	-763.462	ILMN_1697499	7.57879	-11.7181
cg06040872	17	34394215	CCL5	3753860	-5.77899	-8.08937	ILMN_2098126	-7.50254	6.25928e-14		cg02231590	2	231737958	ITM2C	2531589	-5.76784	-8.06089	ILMN_2366041	-4.90463	-5.93439		cg03216697	6	31239295	HLA-C	2948887	-90.5785	-938.08	ILMN_1721113	-9.38596	-18.5562		cg01341801	6	32489203	HLA-DRB5	4048265	67.9746	-651.471	ILMN_1697499	7.40467	-11.2813
cg06040872	17	34394215	CCL5	3753860	-5.77899	-8.08937	ILMN_1773352	-7.35068	1.97208e-13		cg04858335	16	8736327	C16orf68	3647368	-5.77703	-8.08437	ILMN_1658290	-6.52371	-9.88293		cg11867651	6	31237722	HLA-C	2948887	85.6566	-877.566	ILMN_1721113	12.3199	-29.6529		cg12015991	6	32490043	HLA-DRB5	4048241	66.2121	-628.384	ILMN_1697499	7.36661	-11.1864
cg15877520	6	30039376	ZNRD1	2901333	5.77997	-8.09188	ILMN_2398587	5.35011	8.79014e-08		cg09135399	22	39493114	APOBEC3H	3945651	-5.77897	-8.08933	ILMN_1664828	-5.47692	-7.22004		cg11867651	6	31237722	HLA-C	2948887	85.6566	-877.566	ILMN_2150787	13.5677	-34.8376		cg26981746	6	32490012	HLA-DRB5	4048241	65.2823	-616.182	ILMN_1697499	5.74278	-7.3967
cg15147113	2	224858642	SERPINE2	2601414	-5.78419	-8.10269	ILMN_1655595	-5.87051	4.3445e-09		cg06743312	12	6661122	IFFO1	3402571	-5.78344	-8.10076	ILMN_2348268	-4.96547	-6.06525		cg09556042	6	31237013	HLA-C	2948887	85.4646	-875.18	ILMN_1721113	10.4537	-22.3892		cg22627029	6	32520615	HLA-DRB6	4048241	64.0709	-600.264	ILMN_2066060	-5.51203	-6.90465
cg25005112	6	28911938	TRIM27	2947572	-5.78672	-8.10915	ILMN_1655482	-6.70028	2.08023e-11		cg07569194	1	110200960	GSTM4	2427208	5.78921	-8.11555	ILMN_1716979	7.96309	-14.1722		cg09556042	6	31237013	HLA-C	2948887	85.4646	-875.18	ILMN_2150787	11.2344	-25.3473		cg17369694	6	32485396	HLA-DRB5	4048265	61.406	-565.199	ILMN_1697499	6.36291	-8.78022
cg06460511	8	144653944	NAPRT1	3157563	-5.78715	-8.11027	ILMN_1710752	-16.9146	3.51437e-64		cg07569194	1	110200960	GSTM4	2427208	5.78921	-8.11555	ILMN_1651800	8.93133	-17.4409		cg11404906	6	32551749	HLA-DRB1	4048241	-78.6728	-789.725	ILMN_1715169	7.39473	-12.1769		cg27362989	6	32492198	HLA-DRB5	4048265	60.7808	-556.967	ILMN_1697499	7.57879	-11.7181
cg23346237	22	46685655	FLJ20699	3303652	5.79445	-8.12897	ILMN_2258774	-5.53803	3.05894e-08		cg02646423	7	27183794	HOXA5	3042756	-5.79012	-8.11787	ILMN_1753613	-9.72721	-20.3429		cg17369694	6	32485396	HLA-DRB5	4048241	78.1967	-783.659	ILMN_1697499	12.0033	-28.3758		cg13318793	6	32491826	HLA-DRB5	4048241	-59.4171	-539.012	ILMN_1697499	-7.48871	-11.4915
cg07876788	7	134849633	TMEM140	3025740	5.80478	-8.15548	ILMN_1736863	-7.74861	9.29033e-15		cg24964103	6	133035379	VNN1	2974635	5.7965	-8.13423	ILMN_1674574	-17.5139	-56.564		cg14645244	6	32552205	HLA-DRB1	4048241	-77.9221	-780.156	ILMN_1715169	7.83025	-13.4784		cg11138837	6	31238267	HLA-C	2948887	56.2861	-497.833	ILMN_2150787	5.73987	-7.3904
cg14905631	10	102746534	MRPL43	3949017	-5.81912	-8.19234	ILMN_2059886	-13.3194	1.78598e-40		cg02872426	6	110736772	DDO	2969350	-5.8005	-8.14449	ILMN_2393461	-7.3596	-12.2882		cg13910785	6	32549849	HLA-DRB1	4048241	77.8886	-779.729	ILMN_1715169	-12.9912	-32.4137		cg19516921	6	32493994	HLA-DRB5	4048241	55.6864	-489.962	ILMN_1697499	5.03689	-5.93362
cg13298116	11	62369859	EML3	3375894	5.82422	-8.20547	ILMN_1772644	5.2886	1.23257e-07		cg15632862	1	38471572	FHL3	4043943	-5.8017	-8.14757	ILMN_1703558	-8.32841	-15.3706		cg27362989	6	32492198	HLA-DRB5	4048241	76.6167	-763.462	ILMN_1697499	12.3326	-29.7045		cg12015991	6	32490043	HLA-DRB5	4048265	54.481	-474.161	ILMN_1697499	7.36661	-11.1864
cg10807101	1	110282274	GSTM1	2350981	-5.82887	-8.21748	ILMN_1668134	-4.84059	1.29451e-06		cg08601574	20	25228251	PYGB	3901851	5.80434	-8.15434	ILMN_1778360	5.99644	-8.49205		cg26590106	6	32548321	HLA-DRB1	4048241	75.9103	-754.403	ILMN_1715169	-8.01702	-14.0533		cg18938907	1	110230456	GSTM1	2350981	-53.8637	-466.084	ILMN_1762255	-15.4313	-33.8056
cg07135405	20	62573077	UCKL1	3914181	-5.83334	-8.229	ILMN_2050255	-7.49725	6.51725e-14		cg07876788	7	134849633	TMEM140	3025740	5.80478	-8.15548	ILMN_1736863	-13.4392	-36.0962		cg17416722	6	32554385	HLA-DRB1	4048241	73.2586	-720.227	ILMN_1715169	-8.83878	-16.6975		cg18938907	1	110230456	GSTM1	2350981	-53.8637	-466.084	ILMN_1668134	-15.6902	-34.5448
cg08376310	11	2858621	CDKN1C	3359432	-5.83451	-8.232	ILMN_1718565	-6.50273	7.88734e-11		cg23645476	1	110282472	GSTM3	2350922	-5.8073	-8.16194	ILMN_1736184	-21.3319	-77.5616		cg01341801	6	32489203	HLA-DRB5	4048265	67.9746	-651.471	ILMN_1697499	12.4799	-30.3046		cg18938907	1	110230456	GSTM1	2350981	-53.8637	-466.084	ILMN_2391861	-15.467	-33.9077
cg02188185	6	30039524	ZNRD1	2901333	5.83478	-8.23271	ILMN_1692486	5.47605	4.34922e-08		cg25065716	10	1422865	ADARB2	3273667	5.80875	-8.16568	ILMN_1749493	9.08125	-17.9731		cg08845336	6	32551891	HLA-DRB1	4048241	-66.5454	-632.755	ILMN_1715169	5.51173	-7.22928		cg26981746	6	32490012	HLA-DRB5	4048265	53.8629	-466.073	ILMN_1697499	5.74278	-7.3967
cg02188185	6	30039524	ZNRD1	2901333	5.83478	-8.23271	ILMN_2398587	4.95282	7.31453e-07		cg14386312	19	58740861	ZNF544	3843463	-5.81272	-8.17588	ILMN_1797903	-5.19961	-6.58178		cg12015991	6	32490043	HLA-DRB5	4048241	66.2121	-628.384	ILMN_1697499	11.6563	-26.9958		cg21698879	6	32496326	HLA-DRB5	4048241	-53.8209	-465.524	ILMN_1697499	-7.91619	-12.5781
cg07825433	4	1215099	KIAA1530	2714729	5.83797	-8.24096	ILMN_1810225	8.11123	5.0109e-16		cg25403205	6	31584215	AIF1	2949488	5.81481	-8.18125	ILMN_1792473	-4.84177	-5.80066		cg26981746	6	32490012	HLA-DRB5	4048241	65.2823	-616.182	ILMN_1697499	12.1989	-29.1629		cg22627029	6	32520615	HLA-DRB6	4048265	51.0377	-429.261	ILMN_2066060	-5.51203	-6.90465
cg17775962	7	1200435	ZFAND2A	3035135	-5.84194	-8.2512	ILMN_1694671	-6.28035	3.37812e-10		cg18487309	5	179333932	TBC1D9B	2890326	-5.81607	-8.1845	ILMN_1789909	-5.63788	-7.60356		cg17096289	6	31238788	HLA-C	2948887	-65.1648	-614.639	ILMN_2150787	-10.2644	-21.6908		cg19516921	6	32493994	HLA-DRB5	4048265	49.2646	-406.326	ILMN_1697499	5.03689	-5.93362
cg07510346	8	2035751	MYOM2	3082990	-5.84357	-8.25542	ILMN_1716733	-6.73474	1.64222e-11		cg23346237	22	46685655	TTC38	3949017	-5.81912	-8.19234	ILMN_2059886	-7.1794	-11.7494		cg22627029	6	32520615	HLA-DRB6	4048241	64.0709	-600.264	ILMN_2066060	-5.1859	-6.49296		cg13318793	6	32491826	HLA-DRB5	4048265	-48.8005	-400.349	ILMN_1697499	-7.48871	-11.4915
cg04812347	6	31584223	C6ORF48	2902736	-5.845	-8.2591	ILMN_2391765	-6.90714	4.94514e-12		cg07859880	19	39323060	ECH1	3861581	-5.82338	-8.20332	ILMN_1653115	-5.31004	-6.83252		cg09139047	6	32552042	HLA-DRB1	4048241	-63.6883	-595.234	ILMN_1715169	8.26605	-14.8352		cg03938978	2	103052716	IL18RAP	2497161	48.0456	-390.653	ILMN_1721762	11.763	-23.2158
cg21913886	1	15485346	TMEM51	3056264	-5.84536	-8.26004	ILMN_1737475	-6.03727	1.56745e-09		cg10807101	1	110282274	GSTM3	2350981	-5.82887	-8.21748	ILMN_1736184	-30.5791	-130.654		cg11404906	6	32551749	HLA-DRB1	4048265	-63.1667	-588.373	ILMN_1715169	7.39473	-12.1769		cg24506221	1	110230401	GSTM1	2350981	-47.4162	-382.596	ILMN_2391861	-14.9392	-32.3949
cg12169661	7	73183394	ABHD11	2321645	-5.85208	-8.27743	ILMN_1674985	-5.8454	5.05366e-09		cg16597406	17	8130173	C17orf68	3744300	5.82931	-8.2186	ILMN_1755711	-6.89575	-10.9236		cg14645244	6	32552205	HLA-DRB1	4048265	-63.1396	-588.016	ILMN_1715169	7.83025	-13.4784		cg24506221	1	110230401	GSTM1	2350981	-47.4162	-382.596	ILMN_1668134	-14.2931	-30.5338
cg06204126	9	139890188	CLIC3	3230594	-5.86001	-8.29795	ILMN_1796423	-5.83046	5.52741e-09		cg16597406	17	8130173	C17orf68	3744300	5.82931	-8.2186	ILMN_1772296	7.71507	-13.3833		cg26590106	6	32548321	HLA-DRB1	4048265	61.5007	-566.446	ILMN_1715169	-8.01702	-14.0533		cg24506221	1	110230401	GSTM1	2350981	-47.4162	-382.596	ILMN_1762255	-13.7305	-28.9076
cg01498090	X	12885115	TLR7	3969081	-5.86384	-8.30788	ILMN_1677827	-5.9713	2.35373e-09		cg08498830	11	832797	CD151	3358492	5.83025	-8.22103	ILMN_2326713	-4.83403	-5.78431		cg13910785	6	32549849	HLA-DRB1	4048265	61.4841	-566.227	ILMN_1715169	-12.9912	-32.4137		cg15708909	6	32487314	HLA-DRB5	4048241	-46.8251	-375.052	ILMN_1697499	-6.53711	-9.18387
cg06377353	20	25388089	PYGB	3880767	-5.86479	-8.31034	ILMN_1778360	-5.08272	3.72068e-07		cg27049766	19	58220516	ZNF154	3872678	-5.83075	-8.22231	ILMN_1683487	-7.84869	-13.8058		cg17369694	6	32485396	HLA-DRB5	4048265	61.406	-565.199	ILMN_1697499	12.0033	-28.3758		cg21698879	6	32496326	HLA-DRB5	4048265	-45.478	-357.95	ILMN_1697499	-7.91619	-12.5781
cg18061319	10	71891928	PPA1	3293280	-5.88471	-8.36208	ILMN_1805827	-4.83459	1.33419e-06		cg00509431	6	143999465	PHACTR2	2928930	5.83202	-8.22559	ILMN_1790533	5.3494	-6.92299		cg19575208	6	32551888	HLA-DRB1	4048241	-60.9548	-559.259	ILMN_1715169	5.03068	-6.15526		cg18020334	6	31239243	HLA-C	2948887	-44.6786	-347.868	ILMN_2150787	-5.28345	-6.43023
cg16582419	6	30038998	ZNRD1	2901333	5.88613	-8.36576	ILMN_2398587	7.76267	8.31613e-15		cg10770076	3	100210880	TMEM45A	2633691	-5.83299	-8.22808	ILMN_1770922	-5.06078	-6.27303		cg27362989	6	32492198	HLA-DRB5	4048265	60.7808	-556.967	ILMN_1697499	12.3326	-29.7045		cg20981163	6	33049983	HLA-DPB1	2903401	43.5674	-333.943	ILMN_1749070	-5.68958	-7.2821
cg16582419	6	30038998	ZNRD1	2901333	5.88613	-8.36576	ILMN_1722894	5.55717	2.74178e-08		cg20302342	1	156215951	PAQR6	2361342	-5.83556	-8.23472	ILMN_2330382	-10.505	-23.3549		cg16514085	6	32552152	HLA-DRB1	4048241	-59.9479	-545.999	ILMN_1715169	11.5643	-26.6335		cg17901463	1	110230473	GSTM1	2350981	-42.6556	-322.598	ILMN_1762255	-15.3431	-33.5532
cg04264075	19	51876470	CLDND2	3868987	-5.88626	-8.3661	ILMN_2077680	-6.10368	1.03652e-09		cg20302342	1	156215951	PAQR6	2361342	-5.83556	-8.23472	ILMN_1737631	-13.3112	-35.4996		cg13318793	6	32491826	HLA-DRB5	4048241	-59.4171	-539.012	ILMN_1697499	-9.17771	-17.84		cg17901463	1	110230473	GSTM1	2350981	-42.6556	-322.598	ILMN_1668134	-15.9118	-35.1761
cg16822855	3	40428330	RPL14	2618640	5.89393	-8.38607	ILMN_2404850	8.70507	3.17392e-18		cg20047055	12	10608067	KLRC1	3444147	5.83623	-8.23645	ILMN_1752647	5.28164	-6.76759		cg17416722	6	32554385	HLA-DRB1	4048265	58.8305	-531.289	ILMN_1715169	-8.83878	-16.6975		cg17901463	1	110230473	GSTM1	2350981	-42.6556	-322.598	ILMN_2391861	-15.71	-34.6014
cg00256485	5	1494980	LPCAT1	2845973	-5.89521	-8.38941	ILMN_1702171	-6.16336	7.12167e-10		cg20047055	12	10608067	KLRC1	3444147	5.83623	-8.23645	ILMN_2384140	5.89438	-8.23437		cg09949906	6	32552350	HLA-DRB1	4048241	-56.3729	-498.973	ILMN_1715169	5.98624	-8.36686		cg18511546	6	31238388	HLA-C	2948887	42.0476	-315.08	ILMN_2150787	5.05462	-5.96879
cg16518861	14	35871715	PPP2R3C	3560864	-5.90563	-8.41658	ILMN_1662617	-7.4901	6.88192e-14		cg12506930	19	58220718	ZNF154	3843180	-5.83664	-8.23752	ILMN_1683487	-8.38562	-15.5622		cg11138837	6	31238267	HLA-C	2948887	56.2861	-497.833	ILMN_2150787	11.3922	-25.96		cg23333490	6	33050741	HLA-DPB1	2903401	41.4223	-307.386	ILMN_1749070	-5.67436	-7.24945
cg21268578	22	38029478	IL2RB	3959986	-5.92337	-8.46295	ILMN_1684349	-8.01383	1.11194e-15		cg14272688	19	13875137	MRI1	3822287	5.83753	-8.23981	ILMN_1732089	-10.2901	-22.5059		cg11138837	6	31238267	HLA-C	2948887	56.2861	-497.833	ILMN_1721113	13.2453	-33.4762		cg15708909	6	32487314	HLA-DRB5	4048265	-40.95	-301.602	ILMN_1697499	-6.53711	-9.18387
cg05873017	16	1426992	UBE2I	3643703	5.92551	-8.46854	ILMN_1810474	7.38153	1.56483e-13		cg14272688	19	13875137	MRI1	3822287	5.83753	-8.23981	ILMN_2410965	-10.8683	-24.8184		cg19516921	6	32493994	HLA-DRB5	4048241	55.6864	-489.962	ILMN_1697499	11.0509	-24.6412		cg15138289	6	33051749	HLA-DPB1	2903401	39.5054	-284.07	ILMN_1749070	-5.55297	-6.991
cg23710218	8	72756656	MSC	3140213	-5.9331	-8.48844	ILMN_1741404	-6.1757	6.58724e-10		cg07195224	1	159047034	AIM2	2362394	-5.83961	-8.24517	ILMN_1681301	-5.04339	-6.23487		cg00440797	6	32493873	HLA-DRB5	4048241	54.7318	-477.447	ILMN_1697499	11.4508	-26.1888		cg26312951	21	42797847	MX1	3922100	-38.7074	-274.494	ILMN_1662358	-5.22667	-6.31445
cg23837845	15	34700272	GOLGA8B	3617574	5.9364	-8.49709	ILMN_2103547	8.10297	5.36336e-16		cg17775962	7	1200435	ZFAND2A	3035135	-5.84194	-8.2512	ILMN_1694671	-6.15824	-8.90827		cg12015991	6	32490043	HLA-DRB5	4048265	54.481	-474.161	ILMN_1697499	11.6563	-26.9958		cg25057035	6	33053889	HLA-DPB1	2903401	38.3234	-269.915	ILMN_1749070	-5.65238	-7.2024
cg04736217	6	31804461	C6ORF48	2902736	-5.9433	-8.51519	ILMN_2391765	-4.75694	1.9655e-06		cg08147094	6	32977674	HLA-DOA	2950329	5.84357	-8.25542	ILMN_1659075	-4.97323	-6.08203		cg18938907	1	110230456	GSTM1	2350981	-53.8637	-466.084	ILMN_1762255	-22.2671	-74.5712		cg10995422	6	32522872	HLA-DRB6	4048241	37.6488	-261.918	ILMN_2066060	-7.77801	-12.2238
cg07208891	16	87796307	KLHDC4	3703799	-5.94613	-8.5226	ILMN_1748034	-6.4121	1.43525e-10		cg04812347	6	31584223	AIF1	2902736	-5.845	-8.2591	ILMN_1792473	-5.14866	-6.46764		cg18938907	1	110230456	GSTM1	2350981	-53.8637	-466.084	ILMN_1668134	-21.7586	-72.1858		cg20314884	2	220108094	GLB1L	2600037	-37.0896	-255.337	ILMN_2217513	-6.45698	-8.99742
cg06947430	19	51228937	CLEC11A	3839464	5.95001	-8.53281	ILMN_1807359	5.60888	2.0364e-08		cg03234186	19	58220657	ZNF154	3843566	-5.84711	-8.26456	ILMN_1683487	-8.38186	-15.5495		cg18938907	1	110230456	GSTM1	2350981	-53.8637	-466.084	ILMN_2391861	-30.2774	-111.308		cg14345882	6	26364793	BTN3A2	2899333	-36.7957	-251.897	ILMN_1700067	-9.83665	-17.7443
cg12437481	16	420112	AXIN1	3675047	5.95661	-8.55018	ILMN_1766185	7.29777	2.92577e-13		cg24211908	17	72443401	GPRC5C	3734355	-5.84981	-8.27154	ILMN_2352090	-9.65126	-20.0579		cg26981746	6	32490012	HLA-DRB5	4048265	53.8629	-466.073	ILMN_1697499	12.1989	-29.1629		cg14345882	6	26364793	BTN3A2	2899333	-36.7957	-251.897	ILMN_1676528	-13.6767	-28.7519
cg02311193	17	46660002	HOXB2	3761291	5.95895	-8.55632	ILMN_1810274	6.30978	2.79433e-10		cg21913886	1	15485346	TMEM51	2321645	-5.85208	-8.27743	ILMN_1674985	-11.1533	-25.9906		cg21698879	6	32496326	HLA-DRB5	4048241	-53.8209	-465.524	ILMN_1697499	-10.4309	-22.3044		cg06809675	12	54867312	GTSF1	3456805	-36.3109	-246.247	ILMN_2069632	-7.44978	-11.394
cg01960300	1	145727016	CD160	2432714	-5.96534	-8.57314	ILMN_1742001	-7.41062	1.2571e-13		cg12273325	22	31689831	PIK3IP1	3957790	-5.85258	-8.27872	ILMN_1719986	-6.09943	-8.75588		cg09139047	6	32552042	HLA-DRB1	4048265	-53.4841	-461.122	ILMN_1715169	8.26605	-14.8352		cg09715285	2	220108267	GLB1L	2600037	-35.9879	-242.504	ILMN_2217513	-6.04269	-8.05504
cg09885622	5	1504991	LPCAT1	2845973	-5.96695	-8.5774	ILMN_1702171	-6.08131	1.19202e-09		cg07187855	6	30854161	DDR1	2948648	5.85398	-8.28235	ILMN_1812262	5.08235	-6.32053		cg10409680	6	31239320	HLA-C	2948887	-52.9551	-454.215	ILMN_2150787	-6.86403	-10.6678		cg09643054	12	8211214	C3AR1	3442941	-35.8732	-241.179	ILMN_1787529	-7.93918	-12.6373
cg17191558	8	144992837	GRINA	3119945	-5.97431	-8.5968	ILMN_2370872	-5.82483	5.71711e-09		cg08668790	19	58220662	ZNF154	3843566	-5.85422	-8.28295	ILMN_1683487	-9.01913	-17.7517		cg08845336	6	32551891	HLA-DRB1	4048265	-52.7839	-451.981	ILMN_1715169	5.51173	-7.22928		cg26331067	6	32522535	HLA-DRB6	2903258	-35.7705	-239.993	ILMN_2066060	8.33468	-13.6676
cg25658612	3	40175622	RPL14	2618640	5.97918	-8.60964	ILMN_2404850	6.25828	3.89249e-10		cg17608381	6	29911550	HLA-A	2901312	-5.85674	-8.28948	ILMN_2203950	-4.78074	-5.67227		cg24710520	6	31237199	HLA-C	2948887	52.5731	-449.232	ILMN_2150787	10.0282	-20.8306		cg10088332	12	54867429	GTSF1	3456805	-34.7555	-228.371	ILMN_2069632	-7.19665	-10.766
cg13126279	21	47581558	PRMT2	2902736	-5.98313	-8.62007	ILMN_2391765	-4.69648	2.64685e-06		cg06204126	9	139890188	CLIC3	3230594	-5.86001	-8.29795	ILMN_1796423	-7.31076	-12.1411		cg24710520	6	31237199	HLA-C	2948887	52.5731	-449.232	ILMN_1721113	7.93459	-13.7983		cg23024343	7	107201750	COG5	3067080	-34.5215	-225.715	ILMN_1698621	-5.08071	-6.02071
cg13541527	6	31804078	C6ORF48	3924783	5.98491	-8.62479	ILMN_2393544	7.23735	4.57546e-13		cg01498090	X	12885115	TLR7	3969081	-5.86384	-8.30788	ILMN_1677827	-7.25321	-11.9688		cg15982117	6	32552106	HLA-DRB1	4048241	-51.6234	-436.868	ILMN_1715169	4.75201	-5.57046		cg23024343	7	107201750	COG5	3067080	-34.5215	-225.715	ILMN_2399877	-7.06544	-10.4448
cg13126279	21	47581558	PRMT2	3924783	5.98491	-8.62479	ILMN_1675038	5.90928	3.43602e-09		cg03795847	3	44596512	ZNF167	2620114	-5.86415	-8.30869	ILMN_1761409	-4.88813	-5.89915		cg18111114	6	32498493	HLA-DRB5	4048241	51.1128	-430.235	ILMN_1697499	8.45688	-15.446		cg05060607	12	8211391	C3AR1	3442941	-34.459	-225.007	ILMN_1787529	-8.45449	-13.9837
cg03717367	9	139980219	UAP1L1	3195139	5.98697	-8.63022	ILMN_1653712	6.52902	6.61992e-11		cg07219769	22	38071455	LGALS1	3960174	5.86473	-8.31019	ILMN_1723978	-5.03822	-6.22354		cg22627029	6	32520615	HLA-DRB6	4048265	51.0377	-429.261	ILMN_2066060	-5.1859	-6.49296		cg12555086	10	91002590	LIPA	3299585	-34.3496	-223.769	ILMN_1718063	-12.6009	-25.6363
cg18113826	6	31583942	C6ORF48	2902736	-5.99192	-8.6433	ILMN_2391765	-6.51769	7.13983e-11		cg13603551	7	150549406	ABP1	3031573	5.86616	-8.3139	ILMN_1731433	-10.4346	-23.0755		cg08578320	6	32552039	HLA-DRB1	4048241	-50.5752	-423.264	ILMN_1715169	6.73615	-10.3172		cg23533927	7	150548934	ABP1	3031624	-33.9736	-219.532	ILMN_1731433	-4.95193	-5.76623
cg11096658	2	88465770	FLJ10916	2492783	5.99377	-8.64822	ILMN_2173294	5.39449	6.87195e-08		cg11788523	19	58446770	ZNF418	3872560	-5.86832	-8.31949	ILMN_1658173	-6.47393	-9.7474		cg16514085	6	32552152	HLA-DRB1	4048265	-50.0615	-416.615	ILMN_1715169	11.5643	-26.6335		cg03887787	11	65647532	CTSW	3335697	-33.7462	-216.98	ILMN_1794364	-12.5413	-25.4636
cg08577293	17	40253614	DHX58	3757602	5.99464	-8.65051	ILMN_1678422	7.09469	1.29643e-12		cg14272688	19	13875137	MRI1	3822322	-5.87126	-8.32713	ILMN_1732089	-10.2901	-22.5059		cg19516921	6	32493994	HLA-DRB5	4048265	49.2646	-406.326	ILMN_1697499	11.0509	-24.6412		cg13534536	4	7938304	AFAP1	2759582	-33.4922	-214.142	ILMN_1701998	-7.38735	-11.2381
cg27112264	19	58400504	ZNF671	3872398	-5.99874	-8.66136	ILMN_1713454	-5.23881	1.61616e-07		cg14272688	19	13875137	MRI1	3822322	-5.87126	-8.32713	ILMN_2410965	-10.8683	-24.8184		cg19575208	6	32551888	HLA-DRB1	4048265	-48.9808	-402.669	ILMN_1715169	5.03068	-6.15526		cg25258033	6	167368657	RNASET2	2984884	-33.3601	-212.67	ILMN_1671565	-11.1924	-21.5772
cg07295678	10	134000009	DPYSL4	3643703	-6.00506	-8.67811	ILMN_1810474	-6.16381	7.10146e-10		cg14714629	7	99495452	TRIM4	3063795	5.88048	-8.35107	ILMN_2323385	5.21355	-6.61317		cg13318793	6	32491826	HLA-DRB5	4048265	-48.8005	-400.349	ILMN_1697499	-9.17771	-17.84		cg10995422	6	32522872	HLA-DRB6	4048265	33.0333	-209.042	ILMN_2066060	-7.77801	-12.2238
cg04612030	16	1486462	UBE2I	3271910	-6.01301	-8.69918	ILMN_1792356	-6.37352	1.8474e-10		cg14387743	6	133056278	VNN3	2974592	5.88295	-8.3575	ILMN_1702842	-4.80961	-5.73282		cg12867728	6	32549283	HLA-DRB1	4048241	48.1013	-391.367	ILMN_1715169	-6.68459	-10.1773		cg18211706	12	54867332	GTSF1	3456805	-32.9822	-208.477	ILMN_2069632	-6.86549	-9.96133
cg13918754	6	30039380	ZNRD1	2901333	6.01448	-8.70308	ILMN_2398587	9.12923	6.89867e-20		cg14387743	6	133056278	VNN3	2974592	5.88295	-8.3575	ILMN_2387680	-4.96608	-6.06657		cg03938978	2	103052716	IL18RAP	2497161	48.0456	-390.653	ILMN_1721762	26.0818	-92.3318		cg03758367	12	54867542	GTSF1	3456805	-32.5443	-203.649	ILMN_2069632	-5.5642	-7.01476
cg13918754	6	30039380	ZNRD1	2901333	6.01448	-8.70308	ILMN_1692486	5.71232	1.11449e-08		cg14387743	6	133056278	VNN3	2974592	5.88295	-8.3575	ILMN_1804935	-4.96774	-6.07015		cg24506221	1	110230401	GSTM1	2350981	-47.4162	-382.596	ILMN_2391861	-27.3915	-98.3334		cg08859206	1	53392774	SCP2	2336585	-32.4241	-202.331	ILMN_1694776	-5.70122	-7.30713
cg13278478	7	56160911	CHCHD2	3051928	6.02564	-8.73275	ILMN_2191681	9.13127	6.77005e-20		cg22721334	19	58609618	ZSCAN18	3872604	-5.88298	-8.35757	ILMN_1654946	-5.0102	-6.16234		cg24506221	1	110230401	GSTM1	2350981	-47.4162	-382.596	ILMN_1762255	-21.1536	-69.347		cg23533927	7	150548934	ABP1	3079172	-32.1861	-199.728	ILMN_1731433	-4.95193	-5.76623
cg20225915	11	805726	CD151	3316344	-6.02703	-8.73644	ILMN_2326713	-7.13217	9.87971e-13		cg04264075	19	51876470	NKG7	3868987	-5.88626	-8.3661	ILMN_1682993	-4.88297	-5.88816		cg24506221	1	110230401	GSTM1	2350981	-47.4162	-382.596	ILMN_1668134	-21.1426	-69.2954		cg20017683	1	25655526	RHD	2325877	31.8253	-195.803	ILMN_1651373	5.82288	-7.57048
cg18087326	1	53067637	GPX7	2336439	-6.02851	-8.74037	ILMN_1726030	-5.99931	1.98159e-09		cg17608381	6	29911550	HLA-A	2947889	-5.89194	-8.38088	ILMN_2203950	-4.78074	-5.67227		cg09949906	6	32552350	HLA-DRB1	4048265	-47.2476	-380.442	ILMN_1715169	5.98624	-8.36686		cg01072786	2	220107847	GLB1L	2600037	-31.5744	-193.087	ILMN_2217513	-4.91238	-5.68898
cg06009448	7	1102226	ZFAND2A	3035135	-6.02892	-8.74148	ILMN_1694671	-5.78305	7.33584e-09		cg09238666	16	66584358	TK2	3664779	-5.89409	-8.3865	ILMN_1766814	-5.05537	-6.26114		cg00440797	6	32493873	HLA-DRB5	4048265	46.0624	-365.353	ILMN_1697499	11.4508	-26.1888		cg14345882	6	26364793	BTN3A2	2899298	-31.2144	-189.213	ILMN_1700067	-9.83665	-17.7443
cg27567561	12	107974733	BTBD11	3430462	6.04092	-8.77344	ILMN_1705066	6.35694	2.05814e-10		cg18770216	3	124491657	ITGB5	2639874	-5.8941	-8.38652	ILMN_1668374	6.45942	-9.70805		cg21698879	6	32496326	HLA-DRB5	4048265	-45.478	-357.95	ILMN_1697499	-10.4309	-22.3044		cg14345882	6	26364793	BTN3A2	2899298	-31.2144	-189.213	ILMN_1676528	-13.6767	-28.7519
cg21474842	5	150661792	GM2A	2835792	-6.04542	-8.78542	ILMN_2221046	-6.06712	1.30225e-09		cg15060012	19	58446783	ZNF418	3872733	-5.89842	-8.39777	ILMN_1658173	-7.59519	-13.0093		cg15982117	6	32552106	HLA-DRB1	4048265	-45.0736	-352.843	ILMN_1715169	4.75201	-5.57046		cg02469604	X	153533342	TKTL1	3996227	-31.2108	-189.174	ILMN_1674009	-5.2983	-6.46066
cg15718594	1	212874742	LOC642946	2454887	-6.04623	-8.7876	ILMN_1782178	-6.78279	1.1788e-11		cg18489755	3	183533873	MAP6D1	2708229	-5.90311	-8.41001	ILMN_1688464	-8.75637	-16.8285		cg18020334	6	31239243	HLA-C	2948887	-44.6786	-347.868	ILMN_2150787	-11.7036	-27.1826		cg08479752	19	54567279	VSTM1	3870449	-31.1281	-188.287	ILMN_1763455	-8.3552	-13.7216
cg16474696	19	13875014	CCDC130	3822287	6.05326	-8.80634	ILMN_1758633	6.45288	1.09741e-10		cg16518861	14	35871715	NFKBIA	3560864	-5.90563	-8.41658	ILMN_1773154	-7.3107	-12.1409		cg18020334	6	31239243	HLA-C	2948887	-44.6786	-347.868	ILMN_1721113	-9.04231	-17.3801		cg25767906	1	53392781	SCP2	2336585	-30.8135	-184.929	ILMN_1694776	-5.51392	-6.90862
cg27520104	10	3172590	PITRM1	3274173	-6.07632	-8.86804	ILMN_1698072	-5.89328	3.78594e-09		cg07868155	4	74864709	CXCL5	2731373	-5.90895	-8.42525	ILMN_1752562	-5.65252	-7.63892		cg05383619	6	32553920	HLA-DRB1	4048241	44.6481	-347.485	ILMN_1715169	-8.94293	-17.0455		cg17783317	19	54567123	VSTM1	3870449	-30.6188	-182.86	ILMN_1763455	-8.44835	-13.9675
cg08735705	7	1003645	ZFAND2A	3035135	-6.0874	-8.89775	ILMN_1694671	-8.17639	2.92471e-16		cg07868155	4	74864709	CXCL5	2731373	-5.90895	-8.42525	ILMN_2171384	-6.03423	-8.58842		cg08578320	6	32552039	HLA-DRB1	4048265	-44.4722	-345.274	ILMN_1715169	6.73615	-10.3172		cg20576002	12	54867653	GTSF1	3456805	-30.5084	-181.69	ILMN_2069632	-6.41276	-8.8951
cg23221139	17	18290668	SHMT1	3748323	-6.09117	-8.9079	ILMN_1811933	-6.17496	6.61809e-10		cg02333237	14	50802971	CDKL1	3535125	-5.91405	-8.43858	ILMN_1724183	6.41232	-9.58084		cg20981163	6	33049983	HLA-DPB1	2903401	43.5674	-333.943	ILMN_1749070	-11.1129	-24.8792		cg17005068	22	24384525	GSTT1	3955102	-30.1452	-177.859	ILMN_1730054	-11.9875	-23.8631
cg08091707	19	859554	MED16	3844822	6.09226	-8.91081	ILMN_1800451	7.64867	2.03061e-14		cg05873017	16	1426992	UNKL	3643703	5.92551	-8.46854	ILMN_2126408	5.27282	-6.74749		cg18111114	6	32498493	HLA-DRB5	4048265	43.4525	-332.508	ILMN_1697499	8.45688	-15.446		cg27182047	1	110199061	GSTM4	2350922	-29.7372	-173.59	ILMN_1651800	-6.72022	-9.61481
cg08091707	19	859554	MED16	3844822	6.09226	-8.91081	ILMN_1790782	5.64428	1.65869e-08		cg07967207	17	5189032	RABEP1	3742652	-5.92701	-8.47248	ILMN_1719622	8.72423	-16.717		cg06484169	6	33052354	HLA-DPB1	2903401	43.1958	-329.31	ILMN_1749070	-9.71297	-19.7022		cg18938907	1	110230456	GSTM1	2350952	-29.6871	-173.068	ILMN_1762255	-15.4313	-33.8056
cg08091707	19	859554	MED16	3844822	6.09226	-8.91081	ILMN_1730307	5.47693	4.32772e-08		cg03038262	11	315262	IFITM1	3315658	-5.92727	-8.47316	ILMN_1801246	-6.89653	-10.9259		cg17901463	1	110230473	GSTM1	2350981	-42.6556	-322.598	ILMN_1762255	-20.2795	-65.2478		cg18938907	1	110230456	GSTM1	2350952	-29.6871	-173.068	ILMN_1668134	-15.6902	-34.5448
cg26939277	10	1256487	ADARB2	3273667	6.09428	-8.91623	ILMN_1749493	6.50523	7.75744e-11		cg06713098	7	45960367	IGFBP3	3049292	-5.92793	-8.47487	ILMN_1746085	-5.51096	-7.30033		cg17901463	1	110230473	GSTM1	2350981	-42.6556	-322.598	ILMN_2391861	-27.0004	-96.5482		cg18938907	1	110230456	GSTM1	2350952	-29.6871	-173.068	ILMN_2391861	-15.467	-33.9077
cg12575883	7	1003710	ZFAND2A	3035135	-6.10063	-8.93332	ILMN_1694671	-7.46084	8.59725e-14		cg17163760	7	29186267	CPVL	2994835	-5.92828	-8.47581	ILMN_1682928	-5.6996	-7.75313		cg17901463	1	110230473	GSTM1	2350981	-42.6556	-322.598	ILMN_1668134	-20.386	-65.7472		cg17991206	6	167366683	RNASET2	2984884	-28.979	-165.751	ILMN_1671565	-10.5454	-19.7351
cg05082102	8	585714	ERICH1	3121228	-6.10513	-8.94542	ILMN_2104696	-7.57182	3.68027e-14		cg11294513	19	58220295	ZNF154	3872678	-5.92949	-8.47897	ILMN_1683487	-9.10592	-18.0613		cg12867728	6	32549283	HLA-DRB1	4048265	42.5733	-321.579	ILMN_1715169	-6.68459	-10.1773		cg01238044	22	24384105	GSTT1	3955102	-28.9344	-165.293	ILMN_1730054	-9.84183	-17.7587
cg16619805	8	145646030	CPSF1	3158516	-6.11477	-8.97139	ILMN_1654545	-4.9536	7.2853e-07		cg05705813	11	86383809	ME3	3385307	-5.93411	-8.49107	ILMN_1793615	-6.20358	-9.0266		cg18511546	6	31238388	HLA-C	2948887	42.0476	-315.08	ILMN_2150787	8.21956	-14.688		cg22194129	12	7901661	CLEC4C	3442785	-28.6689	-162.581	ILMN_1665457	-4.91234	-5.6889
cg08397993	6	29981250	ZNRD1	2901333	6.11827	-8.98083	ILMN_2398587	7.97062	1.57884e-15		cg25403205	6	31584215	AIF1	2949230	-5.93434	-8.49168	ILMN_1792473	-4.84177	-5.80066		cg18511546	6	31238388	HLA-C	2948887	42.0476	-315.08	ILMN_1721113	7.93223	-13.7911		cg22194129	12	7901661	CLEC4C	3442785	-28.6689	-162.581	ILMN_1682259	-5.3656	-6.59922
cg26821115	6	31804609	C6ORF48	2902736	-6.12284	-8.99316	ILMN_2391765	-5.0081	5.49699e-07		cg00969405	7	27184441	HOXA5	3042756	-5.93803	-8.50136	ILMN_1753613	-9.94643	-21.1747		cg17294865	6	33050124	HLA-DPB1	2903401	41.9342	-313.681	ILMN_1749070	-8.98354	-17.1819		cg27535305	1	53392650	SCP2	2336585	-28.5236	-161.103	ILMN_1694776	-5.82603	-7.57734
cg21552653	19	57079146	ZNF470	3842839	-6.1238	-8.99574	ILMN_1690863	-5.84171	5.16676e-09		cg15060012	19	58446783	ZNF418	3872560	-5.93843	-8.50239	ILMN_1658173	-7.59519	-13.0093		cg06797068	6	74104600	DDX43	2913564	-41.7972	-311.993	ILMN_1813893	-5.11042	-6.32768		cg24506221	1	110230401	GSTM1	2350952	-28.4194	-160.046	ILMN_2391861	-14.9392	-32.3949
cg21881798	11	8931708	C11ORF17	3319685	6.12421	-8.99686	ILMN_1788356	8.09437	5.756e-16		cg12128839	7	27183436	HOXA5	3042756	-5.93859	-8.50282	ILMN_1753613	-10.5429	-23.5059		cg23333490	6	33050741	HLA-DPB1	2903401	41.4223	-307.386	ILMN_1749070	-10.88	-23.9891		cg24506221	1	110230401	GSTM1	2350952	-28.4194	-160.046	ILMN_1668134	-14.2931	-30.5338
cg21881798	11	8931708	C11ORF17	3319685	6.12421	-8.99686	ILMN_1752988	5.74153	9.38244e-09		cg27049766	19	58220516	ZNF154	3872604	-5.93942	-8.50501	ILMN_1683487	-7.84869	-13.8058		cg08124399	6	74104868	DDX43	2913564	-41.2714	-305.536	ILMN_1813893	-5.09838	-6.30149		cg24506221	1	110230401	GSTM1	2350952	-28.4194	-160.046	ILMN_1762255	-13.7305	-28.9076
cg25934728	17	39967125	NT5C3L	3757399	6.13009	-9.01275	ILMN_1750511	6.1253	9.05143e-10		cg20092199	4	1342459	KIAA1530	2714719	-5.93991	-8.50628	ILMN_1810225	-7.49418	-12.6978		cg16143502	6	74104801	DDX43	2913564	-41.2213	-304.922	ILMN_1813893	-4.91988	-5.91943		cg20451566	12	54867454	GTSF1	3456805	-28.3032	-158.871	ILMN_2069632	-5.49237	-6.86333
cg17001958	7	1191882	ZFAND2A	3376867	6.13089	-9.01489	ILMN_1690802	5.46675	4.58371e-08		cg12732883	17	612398	VPS53	3739679	5.94577	-8.52168	ILMN_1806510	6.25201	-9.15378		cg04062040	2	103343421	MFSD9	2568021	-40.34	-294.169	ILMN_1730028	-5.57443	-7.37518		cg11861562	11	117069780	TAGLN	3350775	28.149	-157.315	ILMN_1778668	7.55117	-11.6485
cg14350224	11	63885769	HSPC152	3035135	6.13201	-9.01793	ILMN_1694671	6.94461	3.79498e-12		cg07208891	16	87796307	KLHDC4	3703799	-5.94613	-8.5226	ILMN_1748034	-5.29907	-6.8074		cg13076785	6	32520916	HLA-DRB6	4048241	-39.8046	-287.682	ILMN_2066060	6.12994	-8.72633		cg11861562	11	117069780	TAGLN	3350775	28.149	-157.315	ILMN_2400935	5.52719	-6.93657
cg23490090	17	78081364	GAA	3737140	6.13225	-9.01859	ILMN_2410783	4.8447	1.26806e-06		cg06947430	19	51228937	CLEC11A	3839464	5.95001	-8.53281	ILMN_1807359	11.4438	-27.2071		cg13076785	6	32520916	HLA-DRB6	4048241	-39.8046	-287.682	ILMN_2066066	-5.04898	-6.19462		cg03885664	16	56554271	BBS2	3692928	28.0967	-156.789	ILMN_2230035	5.11335	-6.0859
cg00709979	16	85866348	IRF8	3672489	-6.1485	-9.06256	ILMN_1666594	-6.25526	3.9685e-10		cg22710716	3	52569097	NT5DC2	2676182	5.95521	-8.54647	ILMN_1708743	8.59236	-16.263		cg18747378	6	31239247	HLA-C	2948887	-39.6782	-286.155	ILMN_2150787	-11.9724	-28.2519		cg03885664	16	56554271	BBS2	3692928	28.0967	-156.789	ILMN_1767612	5.77111	-7.45798
cg08471335	22	46685653	FLJ20699	3949017	-6.15223	-9.07265	ILMN_2059886	-13.2709	3.413e-40		cg06891815	6	32165237	NOTCH4	2949488	-5.95693	-8.551	ILMN_1711157	-4.86375	-5.84727		cg18747378	6	31239247	HLA-C	2948887	-39.6782	-286.155	ILMN_1721113	-8.79576	-16.5546		cg05635274	16	2866901	PRSS21	3645338	-28.07	-156.52	ILMN_1774256	-5.64606	-7.18888
[truncated: 2,334 more rows]

## Sheet: Table S5
Table S5. Significant non-redundant cis CpG-transcript pairs of FHS
[truncated: 3,380 more rows]

## Sheet: Table S6
Table S6. Significant cis CpG-transcript pairs from meta-analyzed four cohorts
[truncated: 3,419 more rows]

## Sheet: Table S7
Table S7. Gene Ontology enrichement of eGenes
[truncated: 397 more rows]

[truncated: 3 more sheets: Table S8, Table S9, Table S10]
